# Supplementary material for: 2,2′-Dimethyl-1,1′-[2,2-bis­(bromo­methyl)propane-1,3-di­yl]dibenzimidazole hemihydrate
Source: Acta Crystallogr Sect E Struct Rep Online. 2012 Feb 24;68(Pt 3):o856. doi: 10.1107/S1600536812007751 (PMC3297910; doi:10.1107/S1600536812007751)
Supplement: Supplementary file 1 [file e-68-0o856-sup1.cif]

##############################################################################
#                                                                            #
# This CIF contains the data in a paper accepted for publication in          #
# Acta Crystallographica Section E. It conforms to the requirements of       #
# Notes for Authors for Acta Crystallographica Section E, and has been       #
# peer reviewed under the auspices of the IUCr Commission on Journals.       #
#                                                                            #
# Full details of the Crystallographic Information File format               #
# are given in the paper "The Crystallographic Information File (CIF):       #
# a New Standard Archive File for Crystallography" by S. R. Hall, F. H.      #
# Allen and I. D. Brown [Acta Cryst. (1991), A47, 655-685].                  #
#                                                                            #
# The current version of the core CIF dictionary is obtainable from          #
# ftp://ftp.iucr.org/pub/cif_core.dic.                                       #
#                                                                            #
# Software is freely available for graphical display of the structure(s)     #
# in this CIF. For information consult the CIF software page                 #
# http://www.iucr.org/resources/cif/software.                                #
#                                                                            #
# This file may be used for bona fide research purposes within the           #
# scientific community so long as proper attribution is given to the journal # 
# article from which it was obtained.                                        #
#                                                                            #
##############################################################################
data_global
_audit_creation_method     'SHELXL-97'
_journal_date_recd_electronic     2011-11-15
_journal_date_accepted     2012-02-21
_journal_name_full     'Acta Crystallographica, Section E'
_journal_year     2012
_journal_volume     68
_journal_issue      3
_journal_page_first     o856
_journal_page_last     o856
_journal_paper_category     QO
_journal_paper_doi     10.1107/S1600536812007751
_journal_coeditor_code     BG2435
_publ_contact_author_name     'Yong-Sheng Yan'
_publ_contact_author_address
;
School of Chemistry and Chemical Engineering
Jiangsu University
Zhenjiang 212013
People's Republic of China
;
_publ_contact_author_email     guangbocheujs@yahoo.com.cn
_publ_contact_author_fax     ?
_publ_contact_author_phone     ?
_publ_section_title
;
2,2'-Dimethyl-1,1'-[2,2-bis(bromomethyl)propane-1,3-diyl]dibenzimidazole
hemihydrate
;
loop_
    _publ_author_name
    _publ_author_address
    'Xing Wang'
;
School of Chemistry and Chemical Engineering
Jiangsu University
Zhenjiang 212013
People's Republic of China
;
    'Chun-Bo Liu'
;
School of Chemistry and Chemical Engineering
Jiangsu University
Zhenjiang 212013
People's Republic of China
;
    'Shen-Tang Wang'
;
School of Chemistry and Chemical Engineering
Jiangsu University
Zhenjiang 212013
People's Republic of China
;
    'Yong-Sheng Yan'
;
School of Chemistry and Chemical Engineering
Jiangsu University
Zhenjiang 212013
People's Republic of China
;
    'Ling Liu'
;
School of Chemistry and Chemical Engineering
Jiangsu University
Zhenjiang 212013
People's Republic of China
;
data_I
_audit_creation_method     SHELXL97
_chemical_name_systematic
;
2,2'-Dimethyl-1,1'-[2,2-bis(bromomethyl)propane-1,3-diyl]dibenzimidazole
hemihydrate
;
_chemical_name_common     ?
_chemical_formula_moiety     'C21 H22 Br2 N4, 0.5(H2 O)'
_chemical_formula_sum     'C21 H23 Br2 N4 O0.5'
_chemical_formula_iupac     'C21 H22 Br2 N4 , 0.5H2 O'
_chemical_formula_weight     499.26
_chemical_melting_point     ?
_symmetry_cell_setting     monoclinic
_symmetry_space_group_name_H-M     'P 21/c'
_symmetry_space_group_name_Hall     '-P 2ybc'
loop_
    _symmetry_equiv_pos_as_xyz
    'x, y, z'
    '-x, y+1/2, -z+1/2'
    '-x, -y, -z'
    'x, -y-1/2, z-1/2'
_cell_length_a     12.647(3)
_cell_length_b     8.1065(16)
_cell_length_c     20.580(4)
_cell_angle_alpha     90.00
_cell_angle_beta     107.42(3)
_cell_angle_gamma     90.00
_cell_volume     2013.1(7)
_cell_formula_units_Z     4
_cell_measurement_reflns_used     6583
_cell_measurement_theta_min     2.5125
_cell_measurement_theta_max     29.1138
_cell_measurement_temperature     153(2)
_exptl_crystal_description     prism
_exptl_crystal_colour     colourless
_exptl_crystal_size_max     0.15
_exptl_crystal_size_mid     0.11
_exptl_crystal_size_min     0.10
_exptl_crystal_density_diffrn     1.647
_exptl_crystal_density_meas     ?
_exptl_crystal_density_method     'not measured'
_exptl_crystal_F_000     1004
_exptl_absorpt_coefficient_mu     4.044
_exptl_absorpt_correction_type     multi-scan
_exptl_absorpt_process_details     '(CrystalClear; Rigaku, 2007)'
_exptl_absorpt_correction_T_min     0.5822
_exptl_absorpt_correction_T_max     0.6879
_exptl_special_details     ?
_diffrn_ambient_temperature     153(2)
_diffrn_radiation_type     MoK\a
_diffrn_radiation_wavelength     0.71073
_diffrn_radiation_source     'fine-focus sealed tube'
_diffrn_radiation_monochromator     graphite
_diffrn_measurement_device_type     'Rigaku Saturn 724+ CCD'
_diffrn_measurement_method     \w
_diffrn_detector_area_resol_mean     28.5714
_diffrn_reflns_number     9078
_diffrn_reflns_av_R_equivalents     0.0590
_diffrn_reflns_av_sigmaI/netI     0.0858
_diffrn_reflns_theta_min     3.03
_diffrn_reflns_theta_max     25.35
_diffrn_reflns_theta_full     25.35
_diffrn_measured_fraction_theta_max     0.993
_diffrn_measured_fraction_theta_full     0.993
_diffrn_reflns_limit_h_min     -14
_diffrn_reflns_limit_h_max     15
_diffrn_reflns_limit_k_min     -9
_diffrn_reflns_limit_k_max     9
_diffrn_reflns_limit_l_min     -20
_diffrn_reflns_limit_l_max     24
_diffrn_standards_number     0
_diffrn_standards_interval_count     0
_diffrn_standards_interval_time     0
_diffrn_standards_decay_%     0
_refine_special_details
;
Refinement of F^2^ against ALL reflections.  The weighted R-factor wR and
goodness of fit S are based on F^2^, conventional R-factors R are based
on F, with F set to zero for negative F^2^. The threshold expression of
F^2^ > 2sigma(F^2^) is used only for calculating R-factors(gt) etc. and is
not relevant to the choice of reflections for refinement.  R-factors based
on F^2^ are statistically about twice as large as those based on F, and
R-factors based on ALL data will be even larger.
;
_reflns_number_total     3662
_reflns_number_gt     2786
_reflns_threshold_expression     I>2\s(I)
_refine_ls_structure_factor_coef     Fsqd
_refine_ls_matrix_type     full
_refine_ls_R_factor_all     0.1013
_refine_ls_R_factor_gt     0.0742
_refine_ls_wR_factor_gt     0.1442
_refine_ls_wR_factor_ref     0.1593
_refine_ls_goodness_of_fit_ref     1.126
_refine_ls_restrained_S_all     1.126
_refine_ls_number_reflns     3662
_refine_ls_number_parameters     253
_refine_ls_number_restraints     0
_refine_ls_hydrogen_treatment     constr
_refine_ls_weighting_scheme     calc
_refine_ls_weighting_details
       'calc w = 1/[\s^2^(Fo^2^)+(0.0530P)^2^+5.0634P] where P=(Fo^2^+2Fc^2^)/3'
_atom_sites_solution_hydrogens     geom
_atom_sites_solution_primary     direct
_atom_sites_solution_secondary     difmap
_refine_ls_shift/su_max     0.001
_refine_ls_shift/su_mean     0.000
_refine_diff_density_max     1.001
_refine_diff_density_min     -0.712
_refine_ls_extinction_method     none
_refine_ls_extinction_coef     ?
loop_
    _atom_type_symbol
    _atom_type_description
    _atom_type_scat_dispersion_real
    _atom_type_scat_dispersion_imag
    _atom_type_scat_source
    'C' 'C' 0.0033 0.0016
                         'International Tables Vol C Tables 4.2.6.8 and 6.1.1.4'
    'H' 'H' 0.0000 0.0000
                         'International Tables Vol C Tables 4.2.6.8 and 6.1.1.4'
    'N' 'N' 0.0061 0.0033
                         'International Tables Vol C Tables 4.2.6.8 and 6.1.1.4'
    'O' 'O' 0.0106 0.0060
                         'International Tables Vol C Tables 4.2.6.8 and 6.1.1.4'
    'Br' 'Br' -0.2901 2.4595
                         'International Tables Vol C Tables 4.2.6.8 and 6.1.1.4'
_computing_data_collection     'CrystalClear (Rigaku, 2007)'
_computing_cell_refinement     'CrystalClear (Rigaku, 2007)'
_computing_data_reduction     'CrystalClear (Rigaku, 2007)'
_computing_structure_solution     'SHELXS97 (Sheldrick, 2008)'
_computing_structure_refinement     'SHELXL97 (Sheldrick, 2008)'
_computing_molecular_graphics
;
CrystalClear (Rigaku, 2007) and DIAMOND (Brandenburg, 1999)
;
_computing_publication_material     'SHELXTL (Sheldrick, 2008)'
loop_
    _atom_site_type_symbol
    _atom_site_label
    _atom_site_fract_x
    _atom_site_fract_y
    _atom_site_fract_z
    _atom_site_U_iso_or_equiv
    _atom_site_adp_type
    _atom_site_calc_flag
    _atom_site_refinement_flags
    _atom_site_occupancy
    _atom_site_symmetry_multiplicity
    _atom_site_disorder_assembly
    _atom_site_disorder_group
    C C1 0.6424(6) 0.2016(8) 0.9301(3) 0.0256(16) Uani d . 1 1 . .
    H H1A 0.7009 0.1863 0.9726 0.031 Uiso calc R 1 1 . .
    H H1B 0.6036 0.3025 0.9342 0.031 Uiso calc R 1 1 . .
    C C2 0.4530(6) 0.0612(8) 0.8838(3) 0.0242(15) Uani d . 1 1 . .
    C C3 0.3807(6) 0.1770(9) 0.8446(3) 0.0297(17) Uani d . 1 1 . .
    H H3 0.4043 0.2829 0.8386 0.036 Uiso calc R 1 1 . .
    C C4 0.2721(6) 0.1286(10) 0.8149(4) 0.0364(18) Uani d . 1 1 . .
    H H4 0.2216 0.2040 0.7888 0.044 Uiso calc R 1 1 . .
    C C5 0.2365(7) -0.0308(10) 0.8233(4) 0.042(2) Uani d . 1 1 . .
    H H5 0.1634 -0.0600 0.8014 0.051 Uiso calc R 1 1 . .
    C C6 0.3062(7) -0.1452(10) 0.8627(4) 0.039(2) Uani d . 1 1 . .
    H H6 0.2813 -0.2502 0.8690 0.047 Uiso calc R 1 1 . .
    C C7 0.4159(6) -0.0989(9) 0.8933(3) 0.0308(17) Uani d . 1 1 . .
    C C8 0.5876(6) -0.0897(9) 0.9525(4) 0.0308(17) Uani d . 1 1 . .
    C C9 0.6978(6) -0.1342(10) 0.9993(4) 0.0386(19) Uani d . 1 1 . .
    H H9A 0.7479 -0.0432 1.0028 0.058 Uiso calc R 1 1 . .
    H H9B 0.7259 -0.2289 0.9818 0.058 Uiso calc R 1 1 . .
    H H9C 0.6911 -0.1592 1.0434 0.058 Uiso calc R 1 1 . .
    C C10 0.8018(5) 0.3379(8) 0.8972(3) 0.0286(16) Uani d . 1 1 . .
    H H10A 0.8364 0.3435 0.8611 0.034 Uiso calc R 1 1 . .
    H H10B 0.7769 0.4483 0.9034 0.034 Uiso calc R 1 1 . .
    C C11 1.0146(6) 0.1356(10) 0.9069(4) 0.0401(19) Uani d . 1 1 . .
    H H11A 0.9545 0.1503 0.8658 0.060 Uiso calc R 1 1 . .
    H H11B 1.0283 0.0200 0.9153 0.060 Uiso calc R 1 1 . .
    H H11C 1.0800 0.1877 0.9020 0.060 Uiso calc R 1 1 . .
    C C12 0.9851(6) 0.2113(9) 0.9649(4) 0.0354(18) Uani d . 1 1 . .
    C C13 0.9953(6) 0.3007(9) 1.0651(4) 0.0327(17) Uani d . 1 1 . .
    C C14 1.0284(6) 0.3408(10) 1.1335(4) 0.0362(18) Uani d . 1 1 . .
    H H14 1.0959 0.3042 1.1623 0.043 Uiso calc R 1 1 . .
    C C15 0.9585(7) 0.4364(10) 1.1578(4) 0.044(2) Uani d . 1 1 . .
    H H15 0.9791 0.4651 1.2037 0.052 Uiso calc R 1 1 . .
    C C16 0.8556(7) 0.4915(9) 1.1138(4) 0.0390(19) Uani d . 1 1 . .
    H H16 0.8099 0.5572 1.1310 0.047 Uiso calc R 1 1 . .
    C C17 0.8226(6) 0.4492(8) 1.0462(4) 0.0300(17) Uani d . 1 1 . .
    H H17 0.7551 0.4853 1.0172 0.036 Uiso calc R 1 1 . .
    C C20 0.8938(6) 0.3495(8) 1.0220(3) 0.0258(16) Uani d . 1 1 . .
    C C21 0.7252(6) 0.0544(9) 0.8506(4) 0.0324(18) Uani d . 1 1 . .
    H H21A 0.6603 -0.0156 0.8428 0.039 Uiso calc R 1 1 . .
    H H21B 0.7833 0.0069 0.8880 0.039 Uiso calc R 1 1 . .
    C C22 0.6175(6) 0.3104(9) 0.8090(3) 0.0302(17) Uani d . 1 1 . .
    H H22A 0.5539 0.2397 0.7899 0.036 Uiso calc R 1 1 . .
    H H22B 0.6553 0.3245 0.7747 0.036 Uiso calc R 1 1 . .
    C C23 0.6969(5) 0.2250(8) 0.8721(3) 0.0225(15) Uani d . 1 1 . .
    N N1 0.5029(5) -0.1870(7) 0.9376(3) 0.0305(14) Uani d . 1 1 . .
    N N2 0.5642(5) 0.0633(7) 0.9216(3) 0.0250(13) Uani d . 1 1 . .
    N N3 0.8870(5) 0.2914(7) 0.9599(3) 0.0296(14) Uani d . 1 1 . .
    N N4 1.0516(5) 0.2108(8) 1.0281(3) 0.0378(16) Uani d . 1 1 . .
    O O1W 0.5525(10) -0.4843(13) 1.0222(6) 0.055(3) Uani d P 0.50 1 . .
    Br Br1 0.56570(7) 0.52696(9) 0.83015(4) 0.0391(3) Uani d . 1 1 . .
    Br Br2 0.77367(7) 0.05147(10) 0.76915(4) 0.0389(3) Uani d . 1 1 . .
loop_
    _atom_site_aniso_label
    _atom_site_aniso_U_11
    _atom_site_aniso_U_22
    _atom_site_aniso_U_33
    _atom_site_aniso_U_12
    _atom_site_aniso_U_13
    _atom_site_aniso_U_23
    C1 0.029(4) 0.022(3) 0.026(4) -0.006(3) 0.009(3) 0.005(3)
    C2 0.032(4) 0.021(4) 0.021(4) -0.003(3) 0.011(3) -0.005(3)
    C3 0.031(4) 0.037(4) 0.023(4) -0.002(3) 0.010(3) 0.000(3)
    C4 0.029(4) 0.050(5) 0.028(4) -0.001(4) 0.005(3) 0.003(4)
    C5 0.041(5) 0.051(5) 0.031(4) -0.015(4) 0.005(4) -0.010(4)
    C6 0.045(5) 0.039(5) 0.036(5) -0.020(4) 0.016(4) -0.014(4)
    C7 0.044(5) 0.024(4) 0.026(4) -0.003(3) 0.013(4) -0.008(3)
    C8 0.036(4) 0.032(4) 0.033(4) 0.004(3) 0.023(4) 0.004(3)
    C9 0.038(5) 0.041(5) 0.035(4) 0.008(4) 0.009(4) 0.003(4)
    C10 0.026(4) 0.029(4) 0.028(4) -0.006(3) 0.004(3) 0.006(3)
    C11 0.038(5) 0.049(5) 0.036(5) 0.002(4) 0.015(4) -0.001(4)
    C12 0.033(4) 0.039(4) 0.037(5) -0.003(4) 0.014(4) -0.001(4)
    C13 0.032(4) 0.036(4) 0.029(4) -0.007(3) 0.008(4) -0.002(3)
    C14 0.029(4) 0.044(5) 0.034(4) -0.004(4) 0.007(4) 0.001(4)
    C15 0.046(5) 0.052(5) 0.034(5) -0.020(4) 0.013(4) 0.002(4)
    C16 0.044(5) 0.035(4) 0.041(5) -0.013(4) 0.017(4) -0.008(4)
    C17 0.031(4) 0.020(4) 0.039(4) -0.005(3) 0.011(4) 0.000(3)
    C20 0.024(4) 0.032(4) 0.018(4) -0.012(3) 0.002(3) 0.005(3)
    C21 0.043(5) 0.031(4) 0.031(4) -0.006(3) 0.024(4) -0.004(3)
    C22 0.024(4) 0.043(4) 0.021(4) 0.004(3) 0.004(3) 0.000(3)
    C23 0.026(4) 0.020(3) 0.023(4) -0.003(3) 0.009(3) 0.000(3)
    N1 0.047(4) 0.021(3) 0.028(3) 0.000(3) 0.017(3) -0.003(3)
    N2 0.030(3) 0.028(3) 0.019(3) -0.002(3) 0.010(3) 0.001(2)
    N3 0.025(3) 0.027(3) 0.035(4) -0.003(3) 0.006(3) 0.002(3)
    N4 0.037(4) 0.041(4) 0.035(4) 0.006(3) 0.010(3) 0.002(3)
    O1W 0.062(8) 0.031(6) 0.066(9) -0.007(6) 0.012(7) 0.014(6)
    Br1 0.0404(5) 0.0328(5) 0.0436(5) 0.0076(3) 0.0121(4) 0.0086(3)
    Br2 0.0469(5) 0.0441(5) 0.0302(4) 0.0022(4) 0.0184(4) -0.0040(3)
_geom_special_details
;
 All esds (except the esd in the dihedral angle between two l.s. planes)
 are estimated using the full covariance matrix.  The cell esds are taken
 into account individually in the estimation of esds in distances, angles
 and torsion angles; correlations between esds in cell parameters are only
 used when they are defined by crystal symmetry.  An approximate (isotropic)
 treatment of cell esds is used for estimating esds involving l.s. planes.
;
loop_
    _geom_bond_atom_site_label_1
    _geom_bond_atom_site_label_2
    _geom_bond_site_symmetry_2
    _geom_bond_distance
    _geom_bond_publ_flag
    C1 N2 . 1.470(8) ?
    C1 C23 . 1.559(9) ?
    C1 H1A . 0.9700 ?
    C1 H1B . 0.9700 ?
    C2 C3 . 1.388(9) ?
    C2 N2 . 1.389(9) ?
    C2 C7 . 1.413(9) ?
    C3 C4 . 1.382(10) ?
    C3 H3 . 0.9300 ?
    C4 C5 . 1.396(11) ?
    C4 H4 . 0.9300 ?
    C5 C6 . 1.367(11) ?
    C5 H5 . 0.9300 ?
    C6 C7 . 1.392(10) ?
    C6 H6 . 0.9300 ?
    C7 N1 . 1.397(9) ?
    C8 N1 . 1.291(9) ?
    C8 N2 . 1.386(9) ?
    C8 C9 . 1.481(10) ?
    C9 H9A . 0.9600 ?
    C9 H9B . 0.9600 ?
    C9 H9C . 0.9600 ?
    C10 N3 . 1.460(8) ?
    C10 C23 . 1.567(9) ?
    C10 H10A . 0.9700 ?
    C10 H10B . 0.9700 ?
    C11 C12 . 1.486(10) ?
    C11 H11A . 0.9600 ?
    C11 H11B . 0.9600 ?
    C11 H11C . 0.9600 ?
    C12 N4 . 1.321(9) ?
    C12 N3 . 1.377(9) ?
    C13 C20 . 1.381(10) ?
    C13 C14 . 1.383(10) ?
    C13 N4 . 1.393(9) ?
    C14 C15 . 1.377(11) ?
    C14 H14 . 0.9300 ?
    C15 C16 . 1.417(11) ?
    C15 H15 . 0.9300 ?
    C16 C17 . 1.372(10) ?
    C16 H16 . 0.9300 ?
    C17 C20 . 1.408(10) ?
    C17 H17 . 0.9300 ?
    C20 N3 . 1.341(8) ?
    C21 C23 . 1.526(9) ?
    C21 Br2 . 1.951(7) ?
    C21 H21A . 0.9700 ?
    C21 H21B . 0.9700 ?
    C22 C23 . 1.547(9) ?
    C22 Br1 . 1.968(7) ?
    C22 H22A . 0.9700 ?
    C22 H22B . 0.9700 ?
    O1W O1W 3_647 1.39(2) ?
loop_
    _geom_angle_atom_site_label_1
    _geom_angle_atom_site_label_2
    _geom_angle_atom_site_label_3
    _geom_angle_site_symmetry_1
    _geom_angle_site_symmetry_3
    _geom_angle
    _geom_angle_publ_flag
    N2 C1 C23 . . 115.9(5) ?
    N2 C1 H1A . . 108.3 ?
    C23 C1 H1A . . 108.3 ?
    N2 C1 H1B . . 108.3 ?
    C23 C1 H1B . . 108.3 ?
    H1A C1 H1B . . 107.4 ?
    C3 C2 N2 . . 134.2(6) ?
    C3 C2 C7 . . 120.9(7) ?
    N2 C2 C7 . . 104.9(6) ?
    C4 C3 C2 . . 117.3(7) ?
    C4 C3 H3 . . 121.3 ?
    C2 C3 H3 . . 121.3 ?
    C3 C4 C5 . . 121.5(7) ?
    C3 C4 H4 . . 119.2 ?
    C5 C4 H4 . . 119.2 ?
    C6 C5 C4 . . 121.8(7) ?
    C6 C5 H5 . . 119.1 ?
    C4 C5 H5 . . 119.1 ?
    C5 C6 C7 . . 117.6(7) ?
    C5 C6 H6 . . 121.2 ?
    C7 C6 H6 . . 121.2 ?
    C6 C7 N1 . . 129.8(7) ?
    C6 C7 C2 . . 120.8(7) ?
    N1 C7 C2 . . 109.3(6) ?
    N1 C8 N2 . . 112.9(6) ?
    N1 C8 C9 . . 123.9(7) ?
    N2 C8 C9 . . 123.1(7) ?
    C8 C9 H9A . . 109.5 ?
    C8 C9 H9B . . 109.5 ?
    H9A C9 H9B . . 109.5 ?
    C8 C9 H9C . . 109.5 ?
    H9A C9 H9C . . 109.5 ?
    H9B C9 H9C . . 109.5 ?
    N3 C10 C23 . . 118.0(5) ?
    N3 C10 H10A . . 107.8 ?
    C23 C10 H10A . . 107.8 ?
    N3 C10 H10B . . 107.8 ?
    C23 C10 H10B . . 107.8 ?
    H10A C10 H10B . . 107.1 ?
    C12 C11 H11A . . 109.5 ?
    C12 C11 H11B . . 109.5 ?
    H11A C11 H11B . . 109.5 ?
    C12 C11 H11C . . 109.5 ?
    H11A C11 H11C . . 109.5 ?
    H11B C11 H11C . . 109.5 ?
    N4 C12 N3 . . 111.7(6) ?
    N4 C12 C11 . . 123.5(7) ?
    N3 C12 C11 . . 124.9(7) ?
    C20 C13 C14 . . 121.8(7) ?
    C20 C13 N4 . . 109.2(6) ?
    C14 C13 N4 . . 129.1(7) ?
    C15 C14 C13 . . 118.1(7) ?
    C15 C14 H14 . . 121.0 ?
    C13 C14 H14 . . 121.0 ?
    C14 C15 C16 . . 120.8(8) ?
    C14 C15 H15 . . 119.6 ?
    C16 C15 H15 . . 119.6 ?
    C17 C16 C15 . . 120.8(8) ?
    C17 C16 H16 . . 119.6 ?
    C15 C16 H16 . . 119.6 ?
    C16 C17 C20 . . 118.0(7) ?
    C16 C17 H17 . . 121.0 ?
    C20 C17 H17 . . 121.0 ?
    N3 C20 C13 . . 107.1(6) ?
    N3 C20 C17 . . 132.4(7) ?
    C13 C20 C17 . . 120.5(6) ?
    C23 C21 Br2 . . 114.9(5) ?
    C23 C21 H21A . . 108.5 ?
    Br2 C21 H21A . . 108.5 ?
    C23 C21 H21B . . 108.5 ?
    Br2 C21 H21B . . 108.5 ?
    H21A C21 H21B . . 107.5 ?
    C23 C22 Br1 . . 112.9(4) ?
    C23 C22 H22A . . 109.0 ?
    Br1 C22 H22A . . 109.0 ?
    C23 C22 H22B . . 109.0 ?
    Br1 C22 H22B . . 109.0 ?
    H22A C22 H22B . . 107.8 ?
    C21 C23 C22 . . 108.2(6) ?
    C21 C23 C1 . . 107.9(5) ?
    C22 C23 C1 . . 111.9(5) ?
    C21 C23 C10 . . 112.1(6) ?
    C22 C23 C10 . . 106.8(5) ?
    C1 C23 C10 . . 110.0(5) ?
    C8 N1 C7 . . 106.2(6) ?
    C8 N2 C2 . . 106.7(5) ?
    C8 N2 C1 . . 125.7(6) ?
    C2 N2 C1 . . 127.5(6) ?
    C20 N3 C12 . . 107.1(6) ?
    C20 N3 C10 . . 124.8(6) ?
    C12 N3 C10 . . 126.8(6) ?
    C12 N4 C13 . . 104.9(6) ?
loop_
    _geom_torsion_atom_site_label_1
    _geom_torsion_atom_site_label_2
    _geom_torsion_atom_site_label_3
    _geom_torsion_atom_site_label_4
    _geom_torsion_site_symmetry_1
    _geom_torsion_site_symmetry_2
    _geom_torsion_site_symmetry_3
    _geom_torsion_site_symmetry_4
    _geom_torsion
    _geom_torsion_publ_flag
    N2 C2 C3 C4 . . . . -178.8(7) ?
    C7 C2 C3 C4 . . . . -0.7(10) ?
    C2 C3 C4 C5 . . . . -0.7(10) ?
    C3 C4 C5 C6 . . . . 2.0(12) ?
    C4 C5 C6 C7 . . . . -1.7(12) ?
    C5 C6 C7 N1 . . . . 177.4(7) ?
    C5 C6 C7 C2 . . . . 0.3(11) ?
    C3 C2 C7 C6 . . . . 1.0(10) ?
    N2 C2 C7 C6 . . . . 179.5(6) ?
    C3 C2 C7 N1 . . . . -176.7(6) ?
    N2 C2 C7 N1 . . . . 1.9(7) ?
    C20 C13 C14 C15 . . . . -2.1(11) ?
    N4 C13 C14 C15 . . . . 178.0(7) ?
    C13 C14 C15 C16 . . . . 0.2(11) ?
    C14 C15 C16 C17 . . . . 0.8(11) ?
    C15 C16 C17 C20 . . . . 0.1(10) ?
    C14 C13 C20 N3 . . . . -179.9(7) ?
    N4 C13 C20 N3 . . . . 0.1(8) ?
    C14 C13 C20 C17 . . . . 3.0(10) ?
    N4 C13 C20 C17 . . . . -177.0(6) ?
    C16 C17 C20 N3 . . . . -178.2(7) ?
    C16 C17 C20 C13 . . . . -1.9(10) ?
    Br2 C21 C23 C22 . . . . 49.9(7) ?
    Br2 C21 C23 C1 . . . . 171.1(5) ?
    Br2 C21 C23 C10 . . . . -67.6(7) ?
    Br1 C22 C23 C21 . . . . 176.2(4) ?
    Br1 C22 C23 C1 . . . . 57.5(6) ?
    Br1 C22 C23 C10 . . . . -62.9(6) ?
    N2 C1 C23 C21 . . . . -40.4(8) ?
    N2 C1 C23 C22 . . . . 78.5(7) ?
    N2 C1 C23 C10 . . . . -162.9(5) ?
    N3 C10 C23 C21 . . . . -66.2(8) ?
    N3 C10 C23 C22 . . . . 175.5(6) ?
    N3 C10 C23 C1 . . . . 53.8(8) ?
    N2 C8 N1 C7 . . . . 0.7(8) ?
    C9 C8 N1 C7 . . . . 179.1(6) ?
    C6 C7 N1 C8 . . . . -179.0(7) ?
    C2 C7 N1 C8 . . . . -1.6(8) ?
    N1 C8 N2 C2 . . . . 0.5(8) ?
    C9 C8 N2 C2 . . . . -178.0(6) ?
    N1 C8 N2 C1 . . . . 178.2(6) ?
    C9 C8 N2 C1 . . . . -0.2(10) ?
    C3 C2 N2 C8 . . . . 176.8(7) ?
    C7 C2 N2 C8 . . . . -1.4(7) ?
    C3 C2 N2 C1 . . . . -0.8(12) ?
    C7 C2 N2 C1 . . . . -179.1(6) ?
    C23 C1 N2 C8 . . . . 99.7(7) ?
    C23 C1 N2 C2 . . . . -83.0(8) ?
    C13 C20 N3 C12 . . . . -1.5(7) ?
    C17 C20 N3 C12 . . . . 175.1(7) ?
    C13 C20 N3 C10 . . . . -169.2(6) ?
    C17 C20 N3 C10 . . . . 7.4(11) ?
    N4 C12 N3 C20 . . . . 2.6(8) ?
    C11 C12 N3 C20 . . . . -176.8(7) ?
    N4 C12 N3 C10 . . . . 169.9(6) ?
    C11 C12 N3 C10 . . . . -9.5(11) ?
    C23 C10 N3 C20 . . . . -94.6(8) ?
    C23 C10 N3 C12 . . . . 100.1(8) ?
    N3 C12 N4 C13 . . . . -2.4(8) ?
    C11 C12 N4 C13 . . . . 177.0(7) ?
    C20 C13 N4 C12 . . . . 1.5(8) ?
    C14 C13 N4 C12 . . . . -178.6(8) ?
_iucr_refine_instructions_details
;
TITL P21C in P2(1)/c
CELL  0.71073  12.6470   8.1065  20.5797   90.000  107.424   90.000
ZERR     2.00   0.0025   0.0016   0.0041    0.000    0.030    0.000
LATT   1
SYMM  - X, 1/2 + Y, 1/2 - Z
SFAC  C    H    N    O    BR
UNIT  84   92   16   2    8
MERG   2
FMAP   2
PLAN   25
SIZE     0.10   0.11   0.15
ACTA
BOND   $H
CONF
L.S.   4
WGHT    0.053000    5.063400
FVAR       0.19450
C1    1    0.642388    0.201615    0.930112    11.00000    0.02909    0.02206 =
         0.02610    0.00509    0.00876   -0.00619
AFIX  23
H1A   2    0.700884    0.186273    0.972636    11.00000   -1.20000
H1B   2    0.603612    0.302509    0.934165    11.00000   -1.20000
AFIX   0
C2    1    0.452966    0.061159    0.883804    11.00000    0.03235    0.02131 =
         0.02060   -0.00466    0.01063   -0.00253
C3    1    0.380665    0.176988    0.844629    11.00000    0.03068    0.03733 =
         0.02255   -0.00017    0.01039   -0.00192
AFIX  43
H3    2    0.404330    0.282942    0.838604    11.00000   -1.20000
AFIX   0
C4    1    0.272115    0.128605    0.814932    11.00000    0.02896    0.04954 =
         0.02834    0.00322    0.00510   -0.00108
AFIX  43
H4    2    0.221617    0.203991    0.788797    11.00000   -1.20000
AFIX   0
C5    1    0.236510   -0.030845    0.823263    11.00000    0.04099    0.05102 =
         0.03079   -0.01008    0.00484   -0.01520
AFIX  43
H5    2    0.163382   -0.060041    0.801358    11.00000   -1.20000
AFIX   0
C6    1    0.306248   -0.145190    0.862749    11.00000    0.04506    0.03909 =
         0.03597   -0.01399    0.01568   -0.01964
AFIX  43
H6    2    0.281309   -0.250208    0.868980    11.00000   -1.20000
AFIX   0
C7    1    0.415915   -0.098901    0.893305    11.00000    0.04419    0.02424 =
         0.02559   -0.00770    0.01300   -0.00288
C8    1    0.587643   -0.089723    0.952520    11.00000    0.03600    0.03209 =
         0.03277    0.00368    0.02307    0.00403
C9    1    0.697830   -0.134153    0.999256    11.00000    0.03797    0.04120 =
         0.03537    0.00315    0.00929    0.00793
AFIX  33
H9A   2    0.747871   -0.043213    1.002814    11.00000   -1.50000
H9B   2    0.725937   -0.228887    0.981803    11.00000   -1.50000
H9C   2    0.691095   -0.159155    1.043442    11.00000   -1.50000
AFIX   0
C10   1    0.801814    0.337871    0.897237    11.00000    0.02628    0.02882 =
         0.02822    0.00562    0.00422   -0.00628
AFIX  23
H10A  2    0.836397    0.343536    0.861111    11.00000   -1.20000
H10B  2    0.776883    0.448321    0.903374    11.00000   -1.20000
AFIX   0
C11   1    1.014580    0.135627    0.906877    11.00000    0.03765    0.04920 =
         0.03575   -0.00122    0.01466    0.00213
AFIX  33
H11A  2    0.954475    0.150330    0.865809    11.00000   -1.50000
H11B  2    1.028328    0.019954    0.915317    11.00000   -1.50000
H11C  2    1.079967    0.187695    0.902013    11.00000   -1.50000
AFIX   0
C12   1    0.985128    0.211309    0.964902    11.00000    0.03268    0.03870 =
         0.03687   -0.00121    0.01371   -0.00311
C13   1    0.995262    0.300720    1.065062    11.00000    0.03245    0.03642 =
         0.02865   -0.00193    0.00830   -0.00685
C14   1    1.028377    0.340767    1.133540    11.00000    0.02865    0.04437 =
         0.03384    0.00126    0.00660   -0.00443
AFIX  43
H14   2    1.095873    0.304182    1.162339    11.00000   -1.20000
AFIX   0
C15   1    0.958492    0.436391    1.157833    11.00000    0.04614    0.05196 =
         0.03382    0.00171    0.01306   -0.02018
AFIX  43
H15   2    0.979087    0.465125    1.203673    11.00000   -1.20000
AFIX   0
C16   1    0.855612    0.491515    1.113838    11.00000    0.04388    0.03507 =
         0.04055   -0.00812    0.01659   -0.01274
AFIX  43
H16   2    0.809926    0.557198    1.131027    11.00000   -1.20000
AFIX   0
C17   1    0.822551    0.449213    1.046206    11.00000    0.03072    0.01996 =
         0.03946   -0.00013    0.01070   -0.00506
AFIX  43
H17   2    0.755084    0.485303    1.017202    11.00000   -1.20000
AFIX   0
C20   1    0.893811    0.349512    1.022002    11.00000    0.02427    0.03195 =
         0.01828    0.00523    0.00209   -0.01153
C21   1    0.725166    0.054405    0.850634    11.00000    0.04332    0.03112 =
         0.03116   -0.00435    0.02389   -0.00570
AFIX  23
H21A  2    0.660327   -0.015551    0.842816    11.00000   -1.20000
H21B  2    0.783253    0.006895    0.887994    11.00000   -1.20000
AFIX   0
C22   1    0.617503    0.310429    0.808964    11.00000    0.02385    0.04349 =
         0.02137    0.00026    0.00402    0.00438
AFIX  23
H22A  2    0.553877    0.239698    0.789935    11.00000   -1.20000
H22B  2    0.655292    0.324468    0.774686    11.00000   -1.20000
AFIX   0
C23   1    0.696888    0.225022    0.872065    11.00000    0.02613    0.02005 =
         0.02254    0.00042    0.00897   -0.00270
N1    3    0.502935   -0.187038    0.937581    11.00000    0.04653    0.02087 =
         0.02803   -0.00278    0.01723    0.00019
N2    3    0.564206    0.063307    0.921559    11.00000    0.02995    0.02756 =
         0.01906    0.00124    0.00965   -0.00212
N3    3    0.886999    0.291407    0.959861    11.00000    0.02534    0.02662 =
         0.03483    0.00187    0.00609   -0.00327
N4    3    1.051599    0.210760    1.028127    11.00000    0.03665    0.04140 =
         0.03511    0.00190    0.01017    0.00554
O1W   4    0.552530   -0.484282    1.022169    10.50000    0.06241    0.03113 =
         0.06611    0.01381    0.01250   -0.00742
BR1   5    0.565697    0.526958    0.830152    11.00000    0.04042    0.03285 =
         0.04363    0.00860    0.01208    0.00764
BR2   5    0.773667    0.051474    0.769147    11.00000    0.04694    0.04406 =
         0.03024   -0.00397    0.01838    0.00225
HKLF    4
REM  P21C in P2(1)/c
REM R1 =  0.0742 for   2786 Fo > 4sig(Fo)  and  0.1013 for all   3662 data
REM    253 parameters refined using      0 restraints
END
WGHT      0.0530      5.0635
REM Highest difference peak  1.001,  deepest hole -0.712,  1-sigma level  0.124
Q1    1   0.8480  0.1037  0.8091  11.00000  0.05    1.00
Q2    1   1.1031  0.1060  0.9230  11.00000  0.05    0.56
Q3    1   0.7331 -0.0413  1.0462  11.00000  0.05    0.52
Q4    1   0.6595 -0.0952  0.9656  11.00000  0.05    0.52
Q5    1   0.4963 -0.5839  1.0306  11.00000  0.05    0.48
Q6    1   0.6741 -0.2213  1.0110  11.00000  0.05    0.47
Q7    1   0.6736  0.6199  0.8912  11.00000  0.05    0.45
Q8    1   0.7200 -0.2571  1.0316  11.00000  0.05    0.44
Q9    1   0.7366 -0.1175  0.9575  11.00000  0.05    0.43
Q10   1   0.9069  0.2361  0.7936  11.00000  0.05    0.43
Q11   1   1.0183  0.3734  1.0801  11.00000  0.05    0.42
Q12   1   0.5768 -0.3798  1.0230  11.00000  0.05    0.40
Q13   1   0.4794  0.5355  0.8733  11.00000  0.05    0.39
Q14   1   0.7115 -0.1385  0.8106  11.00000  0.05    0.39
Q15   1   0.7070  0.1292  1.0329  11.00000  0.05    0.38
Q16   1   0.4211 -0.0574  0.8611  11.00000  0.05    0.38
Q17   1   0.3392 -0.0955  0.8782  11.00000  0.05    0.38
Q18   1   0.8564 -0.0328  0.8174  11.00000  0.05    0.37
Q19   1   0.7809 -0.2016  0.9622  11.00000  0.05    0.37
Q20   1   1.0356  0.2618  0.9907  11.00000  0.05    0.37
Q21   1   1.1151  0.1860  1.0593  11.00000  0.05    0.37
Q22   1   0.6803  0.4364  0.8901  11.00000  0.05    0.37
Q23   1   0.3975  0.0585  0.8428  11.00000  0.05    0.37
Q24   1   1.1308  0.2458  0.8399  11.00000  0.05    0.36
Q25   1   0.1191  0.0997  0.7545  11.00000  0.05    0.36
;
