# Supplementary material for: 2,2′-Dimethyl-1,1′-[2,2-bis­(bromo­methyl)propane-1,3-di­yl]dibenzimidazole hemihydrate
Source: Acta Crystallogr Sect E Struct Rep Online. 2012 Feb 24;68(Pt 3):o856. doi: 10.1107/S1600536812007751 (PMC3297910; doi:10.1107/S1600536812007751)
Supplement: Supplementary file 2 [file e-68-0o856-Isup2.hkl]

#
# h,k,l, Fc-squared, Fo-squared, sigma(Fo-squared) and status flag
#
data_I
_shelx_title ' P21C in P2(1)/c'
_shelx_refln_list_code          4
_shelx_F_calc_maximum      288.07
_exptl_crystal_F_000      1004.00
_reflns_d_resolution_high  0.8299
 
loop_
 _symmetry_equiv_pos_as_xyz
 'x, y, z'
 '-x, y+1/2, -z+1/2'
 '-x, -y, -z'
 'x, -y-1/2, z-1/2'
 
_cell_length_a    12.6470
_cell_length_b     8.1065
_cell_length_c    20.5797
_cell_angle_alpha  90.000
_cell_angle_beta  107.424
_cell_angle_gamma  90.000
 
_shelx_F_squared_multiplier     1.000
 
loop_
 _refln_index_h
 _refln_index_k
 _refln_index_l
 _refln_F_squared_calc
 _refln_F_squared_meas
 _refln_F_squared_sigma
 _refln_observed_status
   2   0   0      380.94      671.70    110.76 o
   3   0   0      111.68      374.41     71.50 o
   4   0   0    15009.43    13814.15    227.48 o
   5   0   0    19196.51    17843.17    525.52 o
   6   0   0    13066.27    12322.79    188.84 o
   7   0   0     3633.47     4784.37    215.35 o
   8   0   0     1307.37     1090.66    132.15 o
   9   0   0     9274.05    10596.98    267.57 o
  10   0   0       87.76      146.10     92.79 o
  11   0   0      503.49      567.81    120.81 o
  12   0   0      141.95      182.40    113.93 o
  13   0   0        0.72      309.55    128.74 o
  14   0   0      694.02      737.26    219.94 o
   2   1   0      888.18      950.07     54.92 o
   3   1   0     1692.63     1529.68     81.31 o
   4   1   0      114.13      138.35     25.85 o
   5   1   0     1377.19     1518.06    106.03 o
   6   1   0       92.81      101.38     29.18 o
   7   1   0      514.94      490.30     45.33 o
   8   1   0     1381.11     1658.90    120.49 o
   9   1   0        6.13       62.39     48.04 o
  10   1   0      228.06      150.10     46.18 o
  11   1   0      391.43      335.90    139.18 o
  12   1   0        8.46      149.97     69.32 o
  13   1   0        1.36      192.08     73.74 o
  14   1   0       69.71      160.30     58.87 o
   0   2   0    26059.81    26140.13    362.16 o
   1   2   0    16336.35    16570.39    170.44 o
   2   2   0     2998.52     2768.48     56.42 o
   3   2   0    23987.86    23975.40    249.58 o
   4   2   0     4851.63     4648.87     83.04 o
   5   2   0    11049.20    10400.07    164.87 o
   6   2   0    16057.16    17351.60    268.88 o
   7   2   0     1752.66     1441.02     82.54 o
   8   2   0     4320.66     4729.72    211.40 o
   9   2   0     6655.21     6484.45    357.28 o
  10   2   0     3430.84     3616.97    254.34 o
  11   2   0      460.69      673.99    125.51 o
  12   2   0      103.99      198.61     72.16 o
  13   2   0        0.36       53.78     54.60 o
  14   2   0      622.90      475.50    143.36 o
   1   3   0     3980.39     3592.33     83.82 o
   2   3   0     8847.51     8889.86    142.93 o
   3   3   0    12113.72    11312.71    154.99 o
   4   3   0      155.64      233.67     40.60 o
   5   3   0      970.03      904.64     64.58 o
   6   3   0     6200.78     6474.63    134.00 o
   7   3   0      653.14      563.78     67.15 o
   8   3   0     1565.53     1495.12     91.00 o
   9   3   0      357.74      374.08     78.18 o
  10   3   0      101.15      197.12     42.24 o
  11   3   0       14.45      162.97     52.80 o
  12   3   0     1272.57     1335.58    177.86 o
  13   3   0        2.29       79.62     43.71 o
   0   4   0     8272.75     8100.12    132.60 o
   1   4   0     2277.92     2246.37     65.56 o
   2   4   0      651.72      879.67     82.73 o
   3   4   0     2586.14     2478.99     74.86 o
   4   4   0      111.66      169.50     33.46 o
   5   4   0     1022.48     1159.41     65.54 o
   6   4   0     1832.27     1891.59     97.74 o
   7   4   0      351.78      396.25     72.27 o
   8   4   0      796.73      831.09    127.60 o
   9   4   0     1807.41     1877.29    199.77 o
  10   4   0     1392.43     1274.74    171.21 o
  11   4   0        2.70       84.84     39.48 o
  12   4   0        4.80      133.81     47.99 o
  13   4   0       20.40      124.66     67.35 o
   1   5   0     4667.19     4912.32    118.37 o
   2   5   0     3086.89     3557.98    112.94 o
   3   5   0    13332.68    13655.36    303.17 o
   4   5   0      844.22      889.14     93.82 o
   5   5   0      220.49      302.13     50.84 o
   6   5   0     3780.74     3941.80    208.64 o
   7   5   0      521.58      442.81    136.45 o
   8   5   0      292.38      411.63    124.60 o
   9   5   0     1231.44      990.29    312.40 o
  10   5   0       39.12      106.14     43.80 o
  11   5   0      506.47      481.20    162.44 o
  12   5   0      894.83      990.23    117.23 o
   0   6   0     1125.70      878.31    159.38 o
   1   6   0      311.50      401.51     66.10 o
   2   6   0     1267.45     1323.50     95.60 o
   3   6   0       16.57       68.53     30.93 o
   4   6   0      186.07      187.17     35.49 o
   5   6   0       30.18       35.57     30.37 o
   6   6   0      140.22      112.59     35.46 o
   7   6   0      183.85      230.53     77.89 o
   8   6   0       32.13       49.50     42.73 o
   9   6   0       66.61       97.16     36.33 o
  10   6   0       25.12       68.84     59.71 o
  11   6   0      182.41      215.97    115.78 o
   1   7   0     1018.97      903.35     89.23 o
   2   7   0     2605.28     2503.27    131.88 o
   3   7   0     5828.75     5945.32    377.77 o
   4   7   0      594.76      471.04     79.36 o
   5   7   0      304.29      269.55     75.36 o
   6   7   0     1733.86     1983.58    225.74 o
   7   7   0      461.42      437.44    142.95 o
   8   7   0      546.61      447.27    213.06 o
   9   7   0      314.75      348.41    222.84 o
  10   7   0       60.90      -13.75     73.22 o
   0   8   0     1971.66     1833.16    541.25 o
   1   8   0       10.08       60.16     20.95 o
   2   8   0      221.48      156.00     69.65 o
   3   8   0       82.85       75.94     41.09 o
   4   8   0      257.91      414.09    136.70 o
   5   8   0      661.56      428.50    189.27 o
   6   8   0       42.52      127.68     96.75 o
   7   8   0      861.42      986.27    369.03 o
   8   8   0      224.65      244.52     96.75 o
   1   9   0       47.20      135.58     61.35 o
   2   9   0      901.48      480.85    298.18 o
   3   9   0     1300.45      631.52    352.90 o
   4   9   0      449.24      227.34    129.53 o
   5   9   0      315.79      236.33    100.19 o
 -14   1   1        4.30       66.54     63.05 o
 -13   1   1      454.53      376.00     99.20 o
 -12   1   1     3014.17     3023.92    525.67 o
 -11   1   1      269.67      184.25     54.03 o
 -10   1   1      460.30      396.65     71.05 o
  -9   1   1      343.88      310.02     69.18 o
  -8   1   1      771.78      706.20     62.44 o
  -7   1   1     3734.71     3037.80    182.67 o
  -6   1   1     9004.41     8502.16    114.50 o
  -5   1   1     1454.81     1422.53     83.94 o
  -4   1   1     8801.09     8641.20    112.37 o
  -3   1   1    10541.75     9401.51    132.86 o
  -2   1   1     9684.98     8865.42    118.84 o
  -1   1   1      145.82       48.38     13.22 o
   2   1   1    32332.21    32505.04    454.63 o
   3   1   1    57466.29    53283.91   1025.40 o
   4   1   1       16.98       72.28     28.93 o
   5   1   1        6.44       53.77     25.54 o
   6   1   1     8184.84     8623.00    162.75 o
   7   1   1      225.25      230.08     50.77 o
   8   1   1     5662.35     5547.56    211.14 o
   9   1   1     2461.62     2573.00    150.02 o
  10   1   1       50.82      158.55     45.59 o
  11   1   1     1484.68     1374.03    208.78 o
  12   1   1     2428.90     2671.81    320.09 o
  13   1   1       22.35       41.50     61.54 o
  14   1   1        4.06      126.67     54.07 o
 -14   2   1       43.26      141.65    127.55 o
 -13   2   1      120.15      139.60     71.11 o
 -12   2   1       42.95      114.69     47.19 o
 -11   2   1      242.44      181.41     54.44 o
 -10   2   1     1045.99     1085.37    165.42 o
  -9   2   1     1726.92     1720.64     99.38 o
  -8   2   1        4.77       69.14     28.90 o
  -7   2   1        2.42       40.21     31.29 o
  -6   2   1     1489.02     1478.44    119.04 o
  -5   2   1      745.27      801.95     66.27 o
  -4   2   1     9337.46     9010.11    130.89 o
  -3   2   1      210.40      180.15     32.89 o
  -2   2   1     2043.98     2205.03     72.88 o
  -1   2   1     2754.68     2811.06     85.16 o
   0   2   1    20524.69    19603.50    197.33 o
   1   2   1      126.55      128.93     28.43 o
   2   2   1     4642.93     4806.64     75.01 o
   3   2   1       59.71       60.58     20.61 o
   4   2   1     2509.18     2102.51     62.74 o
   5   2   1     4379.65     4242.09    100.81 o
   6   2   1     2455.12     2295.84    160.29 o
   7   2   1       72.69      177.60     42.50 o
   8   2   1        5.57      115.06     50.65 o
   9   2   1     1320.68     1305.28    106.45 o
  10   2   1        6.38      108.76     49.70 o
  11   2   1      749.37      667.33    127.89 o
  12   2   1       14.14       42.13     57.12 o
  13   2   1       18.77       56.24     42.22 o
  14   2   1      275.15      169.17     60.67 o
 -14   3   1      235.56      127.68     95.43 o
 -13   3   1      132.09       95.16     84.59 o
 -12   3   1     1482.19     1422.53    219.32 o
 -11   3   1     1707.43     1508.21    314.19 o
 -10   3   1       29.25       83.30     35.38 o
  -9   3   1     1300.99     1334.46    167.35 o
  -8   3   1      508.54      364.10     81.42 o
  -7   3   1     3918.48     3980.13    167.77 o
  -6   3   1     4150.05     4136.84     99.15 o
  -5   3   1      753.31      929.77     66.72 o
  -4   3   1     1207.47     1231.82     78.16 o
  -3   3   1    12705.68    12378.29    157.24 o
  -2   3   1      543.00      584.94     55.97 o
  -1   3   1    22415.98    22044.19    229.89 o
   0   3   1     7023.04     6850.37    142.78 o
   1   3   1       10.61       45.48     16.09 o
   2   3   1    10522.53     9914.96    129.67 o
   3   3   1     6493.76     5892.85    102.74 o
   4   3   1     2641.50     3232.47    103.18 o
   5   3   1      909.68      875.60     65.25 o
   6   3   1     6003.50     6575.45    156.55 o
   7   3   1        0.10       90.29     40.29 o
   8   3   1     2015.89     1889.87    166.30 o
   9   3   1      298.94      490.25     81.84 o
  10   3   1      728.41      672.15    187.88 o
  11   3   1     1056.69     1099.19    163.46 o
  12   3   1      655.79      851.27    146.05 o
  13   3   1       99.87      170.11     90.24 o
 -13   4   1      133.12      191.14     60.95 o
 -12   4   1      159.22      105.33     57.04 o
 -11   4   1      359.66      241.81    113.44 o
 -10   4   1      861.73      696.21    157.78 o
  -9   4   1     3958.88     3841.12    255.79 o
  -8   4   1      217.45      128.88     42.21 o
  -7   4   1      107.58       98.93     27.66 o
  -6   4   1     2433.20     2712.20    167.67 o
  -5   4   1      246.96      137.16     28.33 o
  -4   4   1     6877.78     7289.63    148.38 o
  -3   4   1     9142.26     9533.87    105.69 o
  -2   4   1      909.34     1029.79     64.76 o
  -1   4   1     5873.52     6074.98     81.75 o
   0   4   1    20009.87    21181.32    176.51 o
   1   4   1      104.41       94.68     29.81 o
   3   4   1      859.76      598.65    109.30 o
   4   4   1      342.83      267.64     36.02 o
   5   4   1     7151.10     7169.69    197.69 o
   6   4   1     5543.30     6057.33    214.57 o
   7   4   1     1013.58     1098.71     76.77 o
   8   4   1      739.73      692.33    112.03 o
   9   4   1     1054.08      949.73    129.00 o
  10   4   1        1.66      109.70     39.64 o
  11   4   1      727.92      933.96    134.79 o
  12   4   1        3.28       70.91     73.22 o
  13   4   1       40.93       16.58     45.70 o
 -12   5   1      215.81      230.30     71.90 o
 -11   5   1        6.45      223.18     61.21 o
 -10   5   1      256.17      167.38     73.20 o
  -9   5   1      206.30      118.26     40.83 o
  -8   5   1      614.72      449.44    110.02 o
  -7   5   1     2269.67     2458.54    200.10 o
  -6   5   1     1312.07     1481.52    147.66 o
  -5   5   1     2471.24     2485.22    105.28 o
  -4   5   1     3849.25     4330.06    139.53 o
  -3   5   1      290.33      260.31     44.13 o
  -2   5   1       95.43       63.99     25.77 o
  -1   5   1       41.83       53.22     22.00 o
   0   5   1     1620.10     1958.92    104.62 o
   1   5   1     1730.97     1922.02     86.69 o
   2   5   1     2006.17     1910.18    140.00 o
   3   5   1     3900.93     4216.40    145.19 o
   4   5   1      769.12      622.80     98.40 o
   5   5   1      153.67      131.84     41.19 o
   6   5   1      725.45      733.15     68.10 o
   7   5   1     1820.49     2136.25    141.48 o
   8   5   1      128.05      171.84     65.86 o
   9   5   1      957.82      682.01    141.50 o
  10   5   1      177.72      154.34     94.90 o
  11   5   1      242.38      263.34    100.34 o
  12   5   1       77.40       55.49     42.91 o
 -11   6   1       33.58      297.92    100.72 o
 -10   6   1      878.06      859.92    231.04 o
  -9   6   1     2714.68     3037.37    285.40 o
  -8   6   1      847.46      812.03    129.46 o
  -7   6   1      116.02      137.72     42.43 o
  -6   6   1     1136.28     1109.97    117.39 o
  -5   6   1      459.42      293.23     74.67 o
  -4   6   1     2282.89     2457.78    164.41 o
  -3   6   1      843.15      845.88    114.80 o
  -2   6   1      480.95      469.83     78.82 o
  -1   6   1     3558.01     3609.98    102.49 o
   0   6   1    11154.32    11833.17    214.77 o
   1   6   1      296.72      185.70     42.76 o
   2   6   1     2933.99     2662.78    125.89 o
   3   6   1      519.69      416.47     75.70 o
   4   6   1       99.56      147.11     39.27 o
   5   6   1     4383.22     4651.14    218.83 o
   6   6   1     3546.71     3763.18    288.30 o
   7   6   1      113.34       97.81     29.84 o
   8   6   1      713.31      754.93    183.81 o
   9   6   1     1258.73     1578.10    271.75 o
  10   6   1       28.32       73.52     36.22 o
  11   6   1      512.92      297.65    141.69 o
 -10   7   1       32.84      145.39     70.84 o
  -9   7   1       39.03       61.33     85.38 o
  -8   7   1      355.24      369.56    106.00 o
  -7   7   1      127.38       84.64    115.39 o
  -6   7   1       17.54       47.03     28.65 o
  -5   7   1     1994.32     2136.84    214.89 o
  -4   7   1      198.07      166.68     34.04 o
  -3   7   1      738.03      650.34    109.09 o
  -2   7   1       73.17      115.68     29.99 o
  -1   7   1      515.46      565.80     71.53 o
   0   7   1     1104.65      959.03    100.24 o
   1   7   1     4306.51     4061.38    158.03 o
   2   7   1      625.03      514.07     75.75 o
   3   7   1       37.90       44.18     21.32 o
   4   7   1      305.18      228.74     78.18 o
   5   7   1      839.54      785.50    126.20 o
   6   7   1      429.00      550.17    169.03 o
   7   7   1       23.94      101.50     46.65 o
   8   7   1        5.50       65.76     53.66 o
   9   7   1       97.13      167.60     93.05 o
  -8   8   1      236.90      183.19     72.43 o
  -7   8   1      340.39      140.37     91.20 o
  -6   8   1      705.39      658.75    313.25 o
  -5   8   1        7.70      107.59     85.12 o
  -4   8   1      341.95      492.20    128.13 o
  -3   8   1     1280.53     1128.10    202.40 o
  -2   8   1      765.91      660.26    150.18 o
  -1   8   1      820.82      920.63    122.38 o
   0   8   1     2520.09     2354.15    280.01 o
   1   8   1      589.00      653.82    114.34 o
   2   8   1       26.91       55.14     27.91 o
   3   8   1        0.02       31.84     24.82 o
   4   8   1      126.41      168.56     69.37 o
   5   8   1     2284.16     1973.24    342.59 o
   6   8   1     1933.43     1473.99    554.07 o
   7   8   1      246.98      150.94     81.95 o
   8   8   1       87.71      180.02     61.06 o
  -4   9   1      107.26       97.28     64.50 o
  -3   9   1      841.92      803.88    215.44 o
  -2   9   1      138.99      179.23     94.64 o
  -1   9   1       59.71       95.43     68.47 o
   0   9   1        8.00       76.03     38.86 o
   1   9   1      857.90      657.71    176.45 o
   2   9   1       36.24      116.05     81.68 o
   3   9   1       98.83       92.52     56.83 o
   4   9   1      216.97      248.75     85.91 o
   5   9   1      751.68      455.73    242.14 o
 -14   0   2      116.69      140.10     65.56 o
 -12   0   2     1626.01     1868.66    417.14 o
 -11   0   2       84.42      206.98    101.51 o
 -10   0   2     6934.24     7190.09    585.66 o
  -9   0   2     8147.57     7853.96    341.53 o
  -8   0   2      175.14      227.79    155.44 o
  -7   0   2     2724.97     2858.14    140.97 o
  -6   0   2     8034.72     7172.48    322.77 o
  -5   0   2      199.55      339.32     61.59 o
  -4   0   2    28272.26    26829.60    387.62 o
  -3   0   2    15453.61    14412.34    229.06 o
  -2   0   2     5470.67     5792.87    135.61 o
   1   0   2      176.26      206.45     39.65 o
   2   0   2    58429.05    46018.71   1287.63 o
   3   0   2      157.47      238.84     47.19 o
   4   0   2       61.87       99.59     89.61 o
   5   0   2    26608.58    25072.03   1117.52 o
   6   0   2    12072.67    11108.02    454.81 o
   7   0   2      913.30      755.76    147.90 o
   8   0   2      218.75      190.68     71.51 o
   9   0   2      255.40      390.96    104.16 o
  10   0   2      108.45      266.99    140.63 o
  11   0   2     2799.05     2839.87    581.56 o
  12   0   2      423.37      305.06    152.79 o
  13   0   2       15.01       33.57     83.27 o
  14   0   2      537.12      644.74    128.74 o
 -14   1   2       10.64       47.64     46.64 o
 -13   1   2        8.45       57.42     86.57 o
 -12   1   2     2734.44     2941.94    414.41 o
 -11   1   2      217.41      184.77     66.98 o
 -10   1   2       79.22      110.64     39.78 o
  -9   1   2        1.22       53.54     31.23 o
  -8   1   2      121.03      187.37     41.89 o
  -7   1   2       48.24       73.26     20.82 o
  -6   1   2     1261.39     1337.15     77.49 o
  -5   1   2     2525.39     2743.04     65.69 o
  -4   1   2      516.77      671.87     59.21 o
  -3   1   2     1381.63     1379.68     70.52 o
  -2   1   2     9507.12     8941.95    119.97 o
  -1   1   2       16.23       26.17     22.21 o
   0   1   2     2314.47     2156.37     61.03 o
   1   1   2     1261.61     1078.71     68.43 o
   2   1   2     2833.73     2763.81     62.79 o
   3   1   2     4209.06     4277.15     77.86 o
   4   1   2      910.55      902.02     76.86 o
   5   1   2      443.25      389.56     50.28 o
   6   1   2     1055.45      880.79     61.05 o
   7   1   2      561.63      659.34     89.70 o
   8   1   2      339.33      360.50    123.55 o
   9   1   2        1.33       72.92     31.99 o
  10   1   2        6.32       92.33     53.71 o
  11   1   2      332.54      339.68     82.21 o
  12   1   2      189.32      124.60    167.07 o
  13   1   2      224.00      341.57    210.55 o
  14   1   2       21.44       59.40     58.82 o
 -14   2   2      109.21      179.30     39.11 o
 -13   2   2      452.81      627.22    125.20 o
 -12   2   2      629.56      741.45    179.64 o
 -11   2   2       87.10       71.52     37.70 o
 -10   2   2     2041.38     2137.10    267.39 o
  -9   2   2     9728.88     9584.89    496.77 o
  -8   2   2      138.34      150.46     32.15 o
  -7   2   2       67.36      118.52     26.33 o
  -6   2   2      327.47      334.55     42.34 o
  -5   2   2     1513.69     1509.13     95.44 o
  -3   2   2     2610.15     2506.89     98.13 o
  -2   2   2     6547.14     6607.93     99.54 o
  -1   2   2     1056.77     1343.04     79.25 o
   0   2   2    37016.26    35482.31    340.80 o
   1   2   2     1517.85     1615.20     84.03 o
   2   2   2    12056.53    11463.20    156.55 o
   3   2   2      283.03      367.72     69.74 o
   4   2   2       24.48       59.75     23.35 o
   5   2   2    11843.18    11744.09    136.27 o
   6   2   2     7024.65     6166.09    134.34 o
   7   2   2      886.32      776.52     74.40 o
   8   2   2        5.22      115.86     36.31 o
   9   2   2     1002.48     1089.71    139.09 o
  10   2   2      440.57      391.12    157.68 o
  11   2   2     3078.50     3317.25    447.20 o
  12   2   2      424.52      143.52    136.01 o
  13   2   2      155.26      196.45    104.28 o
 -14   3   2      186.37      234.20     79.34 o
 -13   3   2      180.74      272.05    102.48 o
 -12   3   2     1123.88     1255.47    205.99 o
 -11   3   2      951.28      576.86    209.28 o
 -10   3   2      762.02      839.57    175.33 o
  -9   3   2      453.40      359.67     98.84 o
  -8   3   2      319.47      242.53     81.42 o
  -7   3   2     4222.55     4311.49    143.58 o
  -6   3   2     4403.46     4163.94     95.97 o
  -5   3   2       61.79       59.26     24.80 o
  -4   3   2     3193.09     3177.55     77.06 o
  -3   3   2    10747.33    11378.15    140.53 o
  -2   3   2        6.27       57.18     24.28 o
  -1   3   2    12328.76    12785.74    144.09 o
   0   3   2     1917.73     1847.37     94.55 o
   1   3   2     1726.63     1863.73     91.69 o
   2   3   2     3430.43     3667.57     73.93 o
   3   3   2     4337.04     3600.82     78.79 o
   4   3   2     3327.07     3344.69     98.64 o
   5   3   2     1541.66     1548.09     70.21 o
   6   3   2      895.52     1068.18     72.26 o
   7   3   2        1.90      107.30     37.21 o
   8   3   2     3786.69     4013.35    169.55 o
   9   3   2      357.25      408.33     97.80 o
  10   3   2      921.92      841.89    105.94 o
  11   3   2       82.39      171.24     64.90 o
  12   3   2      306.27      188.71     59.07 o
  13   3   2       72.50      148.52     82.85 o
 -13   4   2      204.17      212.97     59.54 o
 -12   4   2      309.78      514.59     91.51 o
 -11   4   2        6.92       55.56     41.20 o
 -10   4   2      543.14      631.46    100.39 o
  -9   4   2     2653.67     2962.11    266.22 o
  -8   4   2      658.25      470.76    129.86 o
  -7   4   2       38.48       69.20     27.49 o
  -6   4   2        6.31       48.00     16.32 o
  -5   4   2      798.27      945.44     90.51 o
  -4   4   2      919.97     1051.91     72.09 o
  -3   4   2     4156.90     4390.94     73.45 o
  -2   4   2     3707.04     3867.89     61.43 o
  -1   4   2     6807.17     6918.31    117.21 o
   0   4   2     2546.43     2675.45     62.50 o
   1   4   2        0.80       74.59     22.19 o
   2   4   2     5012.03     5112.52     78.87 o
   3   4   2      460.41      516.72     49.35 o
   4   4   2      215.93      164.78     64.86 o
   5   4   2     4273.76     4286.25    141.36 o
   6   4   2     4552.07     4912.28    162.30 o
   7   4   2      298.88      233.39     47.33 o
   8   4   2      134.89      207.19     50.60 o
   9   4   2      110.54      138.57     47.80 o
  10   4   2      277.38      214.96    145.48 o
  11   4   2      458.74      405.03    137.46 o
  12   4   2      404.32      263.82    145.39 o
 -12   5   2     1432.57     1702.65    513.36 o
 -11   5   2       56.74       47.78     54.59 o
 -10   5   2      600.51      675.45    100.74 o
  -9   5   2      480.33      336.93     72.57 o
  -8   5   2      534.20      605.42     69.47 o
  -7   5   2     3705.25     3939.29    215.71 o
  -6   5   2     4783.03     5275.82    177.55 o
  -5   5   2       32.22       72.77     29.19 o
  -4   5   2      585.02      739.11     78.86 o
  -3   5   2     4483.72     4401.77    139.34 o
  -2   5   2      155.58      149.17     30.64 o
  -1   5   2     5366.76     5615.22    125.41 o
   0   5   2      505.34      427.56     55.29 o
   1   5   2     1248.19     1273.58    102.64 o
   2   5   2     5879.25     5928.84    141.28 o
   3   5   2     6895.43     7205.04    178.26 o
   4   5   2      639.38      478.77    122.24 o
   5   5   2     4264.02     4442.79    213.86 o
   6   5   2      706.79      817.12    127.68 o
   7   5   2      175.99      219.30     60.59 o
   8   5   2     3242.73     3145.30    358.07 o
   9   5   2      461.94      555.03    143.52 o
  10   5   2       19.03      118.97    109.04 o
  11   5   2      288.19      192.90    139.71 o
  12   5   2      193.10      304.97    104.14 o
 -11   6   2      289.84      140.90     82.21 o
 -10   6   2      241.68      139.31    114.20 o
  -9   6   2       13.47      118.67     50.28 o
  -8   6   2      207.52      153.02     35.03 o
  -7   6   2       68.23       60.87     25.01 o
  -6   6   2       74.16       70.96     32.62 o
  -5   6   2      238.33      272.79     42.96 o
  -4   6   2       54.51       79.20     24.46 o
  -3   6   2      485.32      487.10     71.22 o
  -2   6   2     1509.47     1741.87     80.57 o
  -1   6   2      657.53      729.02    115.61 o
   0   6   2       22.37       55.63     23.75 o
   1   6   2      783.34      946.18    112.54 o
   2   6   2      202.76      183.85     42.30 o
   3   6   2     1073.79     1035.88    135.68 o
   4   6   2     2335.10     2277.27    139.26 o
   5   6   2     1053.91     1145.96    101.98 o
   6   6   2      130.57      109.35     34.58 o
   7   6   2     1569.38     1432.08    181.33 o
   8   6   2      313.95      297.44     76.48 o
   9   6   2       33.63      117.06    169.18 o
  10   6   2       23.28      125.59     61.00 o
  11   6   2        0.00       98.07    117.37 o
 -10   7   2      127.82       74.28     71.37 o
  -9   7   2       21.97       67.94     66.35 o
  -8   7   2        3.79      140.37     52.34 o
  -7   7   2     2124.94     2305.89    694.17 o
  -6   7   2     1221.01     1338.35    229.65 o
  -5   7   2      104.04      115.69     65.56 o
  -4   7   2        8.58       41.72     26.33 o
  -3   7   2     1820.27     1696.59    214.09 o
  -2   7   2      156.48      120.34     31.63 o
  -1   7   2     1195.84      978.10     97.36 o
   0   7   2      597.47      604.61     86.66 o
   1   7   2        8.20       73.83     25.58 o
   2   7   2     3068.83     3160.81    185.50 o
   3   7   2     3340.08     3375.39    243.12 o
   4   7   2      181.89      112.56     40.11 o
   5   7   2       54.05       47.28     32.89 o
   6   7   2      320.72      162.60     50.15 o
   7   7   2      142.55      129.60     59.75 o
   8   7   2     1635.49     1746.06    351.04 o
   9   7   2      906.75     1043.37    353.69 o
  -8   8   2       13.13      -57.63     74.81 o
  -7   8   2       23.32       49.43     67.14 o
  -6   8   2      433.17      348.41    152.26 o
  -5   8   2      297.04      292.63    103.09 o
  -4   8   2       76.15      173.68    119.75 o
  -3   8   2       89.24      102.27     47.85 o
  -2   8   2     1375.47     1587.04    184.26 o
  -1   8   2       37.43       41.14     37.54 o
   0   8   2      131.66      137.57     31.67 o
   1   8   2      506.22      318.58     83.85 o
   2   8   2      894.01      616.09    121.44 o
   3   8   2      138.41      122.49    100.58 o
   4   8   2      258.59      278.11    106.05 o
   5   8   2       82.06       78.95     60.80 o
   6   8   2      100.41      178.17     81.95 o
   7   8   2      756.47      604.82    259.85 o
  -5   9   2      248.20      251.39     92.26 o
  -4   9   2      830.03      262.23    208.04 o
  -3   9   2      209.80      114.46     54.72 o
  -2   9   2        1.96      103.89     66.62 o
  -1   9   2      631.34      335.72    214.65 o
   0   9   2      681.54      415.82    228.66 o
   1   9   2      554.63      468.24    181.46 o
   2   9   2      399.48      378.85    133.25 o
   3   9   2      663.64      660.34    206.45 o
   4   9   2        2.74      219.67    111.29 o
   5   9   2        6.76       27.76     77.45 o
 -14   1   3       13.43      151.92     59.26 o
 -13   1   3      496.50      553.69     96.32 o
 -12   1   3     1581.05     1733.01    309.42 o
 -11   1   3      249.37      138.09     64.03 o
 -10   1   3     4632.51     4476.97    184.85 o
  -9   1   3       47.85      144.88     30.11 o
  -8   1   3      251.75      316.89     47.27 o
  -7   1   3    12794.77    12333.17    212.58 o
  -6   1   3     9075.56     8618.82    147.58 o
  -5   1   3      662.38      492.07     42.39 o
  -4   1   3      759.83      734.94     73.38 o
  -3   1   3    12867.48    13650.59    209.01 o
  -1   1   3    21089.54    19383.90    221.30 o
   0   1   3     1364.03     1069.58     62.31 o
   1   1   3      195.58      232.09     26.10 o
   2   1   3    37590.39    35094.84    382.58 o
   3   1   3     8335.23     7622.98    107.86 o
   4   1   3     4596.36     4406.64    125.22 o
   5   1   3     8125.92     8101.01    129.83 o
   6   1   3     1496.54     1469.47    143.26 o
   7   1   3     2200.11     2026.74     78.16 o
   8   1   3    13811.85    14524.76    239.70 o
   9   1   3      729.94      830.63    102.20 o
  10   1   3      157.77      133.74     65.79 o
  11   1   3      240.52      559.90    128.43 o
  12   1   3      335.14      451.87    144.95 o
  13   1   3      574.65      176.24    201.03 o
 -14   2   3        4.37      137.38     52.87 o
 -13   2   3       20.56       85.76     37.11 o
 -12   2   3        6.94       96.91     56.12 o
 -11   2   3      999.10     1034.53     93.06 o
 -10   2   3      776.96      748.56    129.96 o
  -9   2   3     1876.16     1755.83    132.40 o
  -8   2   3        7.62       74.80     28.26 o
  -7   2   3     2426.50     2300.76    103.86 o
  -6   2   3      290.06      266.09     27.98 o
  -5   2   3      735.95      651.34     44.21 o
  -4   2   3     2395.37     2252.56     52.21 o
  -3   2   3     7349.99     7333.38    106.23 o
  -2   2   3     9489.41    10342.22    184.78 o
  -1   2   3    12356.03    12307.84    183.63 o
   0   2   3     1492.40     1555.34     75.47 o
   1   2   3     1835.96     1995.36     83.79 o
   2   2   3     7539.00     6851.20    103.05 o
   3   2   3     2969.27     2707.14    133.13 o
   4   2   3      361.64      247.88     35.25 o
   5   2   3     2665.97     2226.51     71.87 o
   6   2   3     4431.38     5045.14    215.27 o
   7   2   3     1701.50     1808.16    154.15 o
   8   2   3        0.83       48.42     33.27 o
   9   2   3      267.13      149.00     72.44 o
  10   2   3     1864.21     1777.98    296.14 o
  11   2   3     1557.63     1824.31    425.99 o
  12   2   3        0.78      106.71    115.12 o
  13   2   3        3.42       96.68     62.78 o
 -14   3   3       16.48       62.75     36.63 o
 -13   3   3      202.59      267.11     57.12 o
 -12   3   3      555.95      441.80    156.56 o
 -11   3   3      242.84      213.16     54.65 o
 -10   3   3      524.67      550.83     74.63 o
  -9   3   3      273.43      242.85     56.95 o
  -8   3   3       74.91       66.86     35.55 o
  -7   3   3    10285.98    10967.76    245.22 o
  -6   3   3     7018.92     6647.04    176.37 o
  -5   3   3      970.52      742.22    155.38 o
  -4   3   3     4354.32     4918.62    103.19 o
  -3   3   3      690.88      835.33     58.25 o
  -2   3   3     6497.94     6818.01    147.32 o
  -1   3   3     7587.73     7820.53    104.35 o
   0   3   3     1530.38     1549.03     81.45 o
   1   3   3     1739.91     1758.85    117.85 o
   2   3   3     2941.92     2802.85     70.77 o
   3   3   3     3970.55     4141.02     89.86 o
   4   3   3     1697.73     1821.16     71.11 o
   5   3   3      432.83      461.43     57.79 o
   6   3   3      179.66      187.54     65.36 o
   7   3   3     1934.59     2333.41    267.05 o
   8   3   3     4523.27     4700.62    199.19 o
   9   3   3     1834.39     1693.61    220.93 o
  10   3   3       17.34      -17.31     52.23 o
  11   3   3      184.94      311.05    122.04 o
  12   3   3       95.10      104.94     64.70 o
  13   3   3      314.00      231.01     73.46 o
 -13   4   3     1196.45     1292.65    203.22 o
 -12   4   3       81.67      152.91     67.48 o
 -11   4   3        3.75       69.41     41.78 o
 -10   4   3      160.54      105.64     34.20 o
  -9   4   3     3005.71     3339.77    310.16 o
  -8   4   3      867.56      779.57    160.63 o
  -7   4   3       81.58      118.48     37.14 o
  -6   4   3     2147.55     2087.73    152.43 o
  -5   4   3      890.09      659.13    192.00 o
  -4   4   3    18033.26    17759.55    312.65 o
  -3   4   3     1428.75     1521.96     37.46 o
  -2   4   3       19.15       63.32     17.09 o
  -1   4   3     1706.31     1779.82     90.24 o
   0   4   3     3493.64     3137.23     76.30 o
   1   4   3     7664.86     8186.92    155.33 o
   2   4   3    14281.80    14691.99    229.21 o
   3   4   3      757.00      865.91     79.29 o
   4   4   3     2170.18     2356.98    127.13 o
   5   4   3     7904.74     8916.04    204.58 o
   6   4   3      190.57      146.78     39.22 o
   7   4   3     2832.88     2701.28    106.74 o
   8   4   3     1059.19      649.64    289.94 o
   9   4   3      337.49      260.27    139.59 o
  10   4   3      282.83      213.75     84.83 o
  11   4   3     1510.16     1647.23    237.17 o
  12   4   3       63.47      183.61     62.57 o
 -12   5   3        2.68      119.48     79.83 o
 -11   5   3       56.79      163.27     47.91 o
 -10   5   3      398.15      354.56     90.88 o
  -9   5   3      336.31      336.78     69.89 o
  -8   5   3      688.40      691.06     75.88 o
  -7   5   3     1515.98     1638.81    115.01 o
  -6   5   3      120.05      109.39     27.81 o
  -5   5   3      490.87      339.41     80.13 o
  -4   5   3       31.30       53.64     18.37 o
  -3   5   3       75.66       98.52     21.14 o
  -2   5   3      822.80     1070.63     91.88 o
  -1   5   3      405.12      430.88     43.83 o
   0   5   3     2627.29     2798.39    104.81 o
   1   5   3     2729.93     2823.00     79.62 o
   2   5   3     2832.77     2876.08    126.53 o
   3   5   3      330.04      340.72     49.30 o
   4   5   3       27.72       27.72     26.96 o
   5   5   3      223.55      227.22     54.41 o
   6   5   3      583.38      674.29     84.17 o
   7   5   3      268.55      198.36     51.30 o
   8   5   3      668.67      633.77    101.72 o
   9   5   3       11.83       39.88     25.52 o
  10   5   3      431.43      396.71    134.82 o
  11   5   3       71.17      113.95    100.05 o
 -11   6   3        0.24      -15.07     74.81 o
 -10   6   3      624.03      268.05    108.12 o
  -9   6   3     1530.90     1707.27    228.64 o
  -8   6   3      367.68      324.79     60.83 o
  -7   6   3     1048.28     1172.34    139.64 o
  -6   6   3      111.19      170.34     43.89 o
  -5   6   3     1757.84     1991.55    103.47 o
  -4   6   3     7690.98     8068.22    267.70 o
  -3   6   3     1817.97     2094.35    166.95 o
  -2   6   3      311.32      268.09     49.66 o
  -1   6   3      712.54      637.73     91.73 o
   0   6   3      553.95      511.89     74.76 o
   1   6   3     4030.15     3996.90    129.39 o
   2   6   3     2021.83     2288.93    133.88 o
   3   6   3      304.47      245.05     52.08 o
   4   6   3      235.08      261.67     46.66 o
   5   6   3     3402.11     3610.26    214.07 o
   6   6   3     1230.43     1112.47    133.25 o
   7   6   3     1471.36     1393.50    188.51 o
   8   6   3      231.07      143.56     67.55 o
   9   6   3       21.20      135.88     45.23 o
  10   6   3      465.05      548.22    118.10 o
  -9   7   3      507.62      297.65    151.73 o
  -8   7   3     1403.85     1182.42    395.46 o
  -7   7   3       41.30      284.70    139.05 o
  -6   7   3       43.20       60.71     87.89 o
  -5   7   3      227.44      205.74     40.55 o
  -4   7   3      210.50      137.13     35.59 o
  -3   7   3     1361.83     1602.16    123.29 o
  -2   7   3       86.25      129.39     28.43 o
  -1   7   3        5.92       35.84     16.07 o
   0   7   3      472.46      334.66     70.33 o
   1   7   3     1025.97     1018.86     69.36 o
   2   7   3      554.35      469.31     65.82 o
   3   7   3       11.59       52.65     21.75 o
   4   7   3      656.34      503.39     77.52 o
   5   7   3       87.50      113.16     39.06 o
   6   7   3       17.59       74.92     65.76 o
   7   7   3      968.48     1029.11    112.72 o
   8   7   3       47.54       52.36     27.23 o
   9   7   3      118.56      171.03     79.83 o
  -8   8   3        3.42       81.42     64.76 o
  -7   8   3      304.10      184.25    125.56 o
  -6   8   3      201.94      385.15    120.28 o
  -4   8   3     2622.91     2392.59    611.17 o
  -3   8   3      346.91      256.91     97.45 o
  -2   8   3        2.87      125.28     38.06 o
  -1   8   3      551.00      240.88    145.53 o
   0   8   3      149.57      107.28     25.62 o
   1   8   3      342.69      155.62     61.77 o
   2   8   3     1680.46     1630.22    183.49 o
   3   8   3      356.42      245.05    104.18 o
   4   8   3      159.69      146.72     46.52 o
   5   8   3     1343.74     1373.05    244.39 o
   6   8   3       65.03      124.51     82.48 o
   7   8   3       24.03       71.37     56.57 o
  -5   9   3      299.86      346.82     86.97 o
  -4   9   3        4.26       70.05     75.60 o
  -3   9   3      714.74      651.35    167.60 o
  -2   9   3        7.71       46.52     42.82 o
  -1   9   3      594.08      758.67    163.63 o
   0   9   3      162.58      204.34    106.53 o
   1   9   3      579.71      844.58    252.19 o
   2   9   3       89.01      187.38     71.19 o
   4   9   3      180.60      208.04    149.62 o
 -15   0   4       39.25      149.09     86.44 o
 -14   0   4     1170.06     1319.61    381.45 o
 -13   0   4     1813.99     1933.95    438.81 o
 -12   0   4      240.17      131.64     71.11 o
 -11   0   4       15.77       63.00     56.70 o
 -10   0   4     1296.64     1512.51    124.04 o
  -9   0   4     3840.85     3705.09    277.06 o
  -8   0   4     5890.23     6170.02    220.55 o
  -7   0   4    14930.22    16001.88    400.65 o
  -6   0   4        1.67       66.48     30.42 o
  -5   0   4     4966.52     5413.96    132.96 o
  -4   0   4    36058.59    36048.90    790.66 o
  -3   0   4     8012.69     8263.05    158.53 o
  -2   0   4     7712.88     6899.43    172.35 o
  -1   0   4     2691.91     2374.12    119.48 o
   0   0   4     2570.52     2242.32     59.07 o
   1   0   4    16528.78    15511.50    238.65 o
   2   0   4    24560.88    21678.93    330.72 o
   3   0   4       63.12      268.69    111.69 o
   4   0   4     4251.66     4689.04    129.57 o
   5   0   4     4328.00     3050.53    101.83 o
   6   0   4     2630.92     3014.54    122.74 o
   7   0   4     5864.05     6162.70    238.65 o
   8   0   4     1360.30     1233.59    117.93 o
   9   0   4        7.46       54.46     73.22 o
  11   0   4     2597.20     3189.33    412.12 o
  12   0   4      121.81      355.81    149.36 o
  13   0   4       37.87      112.88     86.18 o
 -15   1   4       78.75      107.09     56.02 o
 -14   1   4      104.59      159.69     57.59 o
 -13   1   4      406.19      466.41    100.98 o
 -12   1   4      156.09      370.36     92.83 o
 -11   1   4       25.10       52.31     31.64 o
 -10   1   4     1066.26      905.86    138.20 o
  -9   1   4        9.33       91.29     33.36 o
  -8   1   4       21.01       53.67     25.61 o
  -7   1   4     3576.00     3773.74    160.29 o
  -6   1   4      423.22      497.69     45.31 o
  -5   1   4      305.10      277.95     38.18 o
  -4   1   4      266.96      236.73     28.25 o
  -3   1   4      590.11      630.74     53.25 o
  -2   1   4      952.70     1208.48     93.04 o
  -1   1   4     1936.56     1996.15     81.17 o
   0   1   4      913.79     1172.03     67.87 o
   1   1   4      327.77      354.06     40.05 o
   2   1   4     2373.24     2344.71     86.34 o
   3   1   4     1235.50     1601.41     88.54 o
   4   1   4     3296.31     3348.92    111.57 o
   5   1   4      107.53      152.15     39.61 o
   6   1   4      657.34      455.72     54.72 o
   7   1   4       54.04       97.64     41.86 o
   8   1   4     1558.08     1572.59    126.98 o
   9   1   4     2473.01     2508.85    175.40 o
  10   1   4       28.75       83.46     42.14 o
  11   1   4      110.04       85.55     63.56 o
  12   1   4       64.33       90.53     92.12 o
  13   1   4        8.80      136.55     67.30 o
 -14   2   4      209.01      174.70     88.29 o
 -13   2   4     2749.35     2804.79    297.38 o
 -12   2   4     1033.94      939.44    205.37 o
 -11   2   4        0.24       86.36     55.37 o
 -10   2   4      311.69      289.71     73.09 o
  -9   2   4      702.33      577.93    110.30 o
  -8   2   4     2280.16     2429.17    103.40 o
  -7   2   4     7919.90     7587.88    148.72 o
  -6   2   4      753.67     1041.15     66.50 o
  -5   2   4     1237.53     1073.19     89.18 o
  -4   2   4    21485.06    21402.65    239.15 o
  -3   2   4     3208.50     2889.52     74.09 o
  -2   2   4     7956.28     7732.59    168.26 o
  -1   2   4     7116.46     7563.78    124.81 o
   0   2   4       23.90       49.29     25.22 o
   1   2   4    13519.92    12558.37    154.16 o
   2   2   4    23132.59    21968.68    282.04 o
   3   2   4     2458.20     2586.64     90.35 o
   4   2   4      802.02      682.14     50.41 o
   5   2   4     7247.29     6973.86    140.47 o
   6   2   4      281.52      162.90     35.38 o
   7   2   4     2520.08     2719.35    161.49 o
   8   2   4      225.29      163.47     55.49 o
   9   2   4       19.46       88.08     39.33 o
  10   2   4     2298.90     2604.95    324.96 o
  11   2   4     1745.33     1833.98    255.13 o
  12   2   4      275.50      259.53     88.82 o
  13   2   4        3.11       36.60     58.14 o
 -14   3   4      113.25      215.89     63.28 o
 -13   3   4       32.31      130.95     42.61 o
 -12   3   4      404.95      312.88    149.13 o
 -11   3   4      175.01      317.69     86.34 o
 -10   3   4     2277.52     2271.09    209.20 o
  -9   3   4        0.16       49.45     51.22 o
  -8   3   4       77.03      100.17     32.96 o
  -7   3   4     1789.09     1712.66     81.97 o
  -6   3   4     1466.80     1635.60    100.33 o
  -5   3   4     1664.47     1393.93    177.13 o
  -4   3   4     2624.92     2570.37     78.22 o
  -3   3   4     3417.97     3605.63    173.63 o
  -2   3   4     6224.00     6638.87    152.14 o
  -1   3   4    11178.32    10974.03    137.16 o
   0   3   4      169.92      239.91     36.21 o
   1   3   4      290.58      425.16     55.76 o
   2   3   4    11348.94    11661.32    224.99 o
   3   3   4     1134.00     1071.54     62.00 o
   4   3   4     1793.02     1528.82     94.78 o
   5   3   4     2416.21     2193.78     79.05 o
   6   3   4      465.99      419.71     62.80 o
   7   3   4     1007.90     1071.61     88.82 o
   8   3   4     4354.00     4582.20    240.27 o
   9   3   4       54.02       53.32     67.14 o
  10   3   4      116.69      186.08     77.01 o
  11   3   4        8.92      107.81     56.36 o
  12   3   4       52.57      153.32     99.66 o
 -13   4   4      453.06      523.34    143.77 o
 -12   4   4      254.74      298.49    146.98 o
 -11   4   4      435.68      345.54     95.13 o
 -10   4   4      112.15       44.49     27.54 o
  -9   4   4      446.16      472.43     67.53 o
  -8   4   4      189.40      163.22     36.69 o
  -7   4   4     1787.80     1991.32    319.86 o
  -6   4   4     1586.29     1794.58     79.13 o
  -5   4   4      465.82      545.19     59.52 o
  -4   4   4    10847.07    10615.46    265.58 o
  -3   4   4      348.80      269.50     53.25 o
  -2   4   4     2732.34     3197.61     63.49 o
  -1   4   4       31.96       64.95     15.98 o
   0   4   4       38.94       66.98     22.47 o
   1   4   4     4842.01     5165.39    110.01 o
   2   4   4     3148.53     3805.90    111.53 o
   3   4   4     1229.08     1346.39     84.29 o
   4   4   4     1228.80     1301.02     84.89 o
   5   4   4     4792.59     5251.54    311.88 o
   6   4   4      718.24      647.23     74.94 o
   7   4   4      207.21      267.47     55.66 o
   8   4   4      436.04      391.43     78.90 o
   9   4   4      376.65      325.72    126.09 o
  10   4   4      263.59      298.84    107.59 o
  11   4   4      652.37      678.67    160.88 o
  12   4   4      156.49      195.59     79.27 o
 -13   5   4       37.55      -22.73     79.04 o
 -12   5   4      392.77      148.56     85.91 o
 -11   5   4      506.35      455.47    159.93 o
 -10   5   4     2386.25     2718.41    295.92 o
  -9   5   4      562.99      422.22    116.00 o
  -8   5   4      260.60      323.01     92.53 o
  -7   5   4     2766.29     3468.57    186.21 o
  -6   5   4     2566.46     2656.13     99.58 o
  -5   5   4     1940.48     2146.82     58.47 o
  -4   5   4     1539.05     1626.13     78.90 o
  -3   5   4     1501.33     1697.16     79.48 o
  -2   5   4     6087.91     5858.80    168.95 o
  -1   5   4    15260.84    16016.86    240.84 o
   0   5   4     1108.76     1391.35     99.12 o
   1   5   4        4.96       55.73     27.33 o
   2   5   4     4069.93     4290.57    184.86 o
   3   5   4     1520.25     1780.45    109.62 o
   4   5   4     7292.94     7763.37    152.16 o
   5   5   4     1051.79      829.66     93.44 o
   6   5   4      187.92      146.26     42.37 o
   7   5   4     1589.07     1490.87    123.44 o
   8   5   4     2637.08     2874.52    351.57 o
   9   5   4        5.68      137.46     60.76 o
  10   5   4      128.59      134.36     61.83 o
  11   5   4        0.50       85.53     53.34 o
 -11   6   4      435.87      364.00    200.64 o
 -10   6   4       99.97      102.30     63.18 o
  -9   6   4       21.17       31.72     88.56 o
  -8   6   4      158.02      157.68     75.30 o
  -7   6   4        4.75       23.70     34.06 o
  -6   6   4      539.61      476.76    101.28 o
  -5   6   4     2921.66     2829.72    234.23 o
  -4   6   4      127.76      121.01     23.48 o
  -3   6   4     1414.70     1396.33     85.00 o
  -2   6   4     1386.99     1537.44     72.43 o
  -1   6   4      105.78       64.17     20.28 o
   0   6   4      735.49      851.77     80.51 o
   1   6   4       62.17      141.19     38.51 o
   2   6   4       68.44       98.06     27.82 o
   3   6   4     3335.91     3388.86    178.50 o
   4   6   4      793.97      716.80     68.67 o
   5   6   4        0.48       57.46     27.43 o
   6   6   4      496.25      528.56    100.22 o
   7   6   4      344.62      358.87     89.65 o
   8   6   4       45.62       57.96     36.06 o
   9   6   4       93.83       49.70     79.70 o
  10   6   4      213.82      182.60     54.85 o
 -10   7   4     1527.03     1549.33    473.97 o
  -9   7   4      767.42      651.08    186.36 o
  -8   7   4      945.51     1021.70    309.55 o
  -7   7   4     2745.82     3068.00    741.75 o
  -6   7   4     1467.81     1370.37    512.04 o
  -5   7   4      453.38      799.38    292.63 o
  -4   7   4      138.36       99.46     28.08 o
  -3   7   4       53.80       69.04     26.37 o
  -2   7   4     2391.43     2537.14    179.44 o
  -1   7   4     6004.49     6297.56    228.82 o
   0   7   4      598.77      331.57     66.14 o
   1   7   4        2.44       22.42     19.50 o
   2   7   4      307.14      234.11     42.57 o
   3   7   4        2.52       79.23     31.19 o
   4   7   4     1883.37     1641.37    179.29 o
   5   7   4     1468.48     1313.14    175.97 o
   6   7   4      586.17      355.27     87.72 o
   7   7   4      827.62      733.12     94.84 o
   8   7   4     1440.56     1191.24    261.04 o
   9   7   4      139.49      277.03     90.93 o
  -8   8   4       57.73       61.86     72.43 o
  -7   8   4        8.69       60.27     60.54 o
  -6   8   4      311.46      565.70    155.70 o
  -5   8   4      251.03      131.91     86.71 o
  -4   8   4      157.00      266.72    122.66 o
  -3   8   4      389.24      326.73    199.58 o
  -2   8   4     1196.10     1055.70    176.70 o
  -1   8   4       29.15       61.81     40.18 o
   0   8   4      323.94      248.31     66.69 o
   1   8   4      476.36      307.55     99.24 o
   2   8   4      127.85       82.45     35.94 o
   3   8   4     1572.83     1455.29    300.03 o
   4   8   4      271.48      298.15     88.10 o
   5   8   4      100.13      106.95     45.66 o
   6   8   4       65.54       34.05     45.86 o
   7   8   4      378.65      174.47     70.58 o
  -5   9   4        0.86      123.19    101.51 o
  -4   9   4      370.48      489.83    128.47 o
  -3   9   4      397.10      366.91    203.02 o
  -2   9   4     1190.31     1101.79    198.52 o
  -1   9   4     1180.56     1527.13    248.22 o
   0   9   4      861.14     1191.14    220.99 o
   1   9   4      629.19      284.70    151.21 o
   2   9   4      448.01      500.42    133.89 o
   3   9   4       45.77      151.96     46.74 o
   4   9   4      120.12       47.58     34.63 o
 -15   1   5      167.25       61.64     83.14 o
 -14   1   5      817.89     1009.59    219.37 o
 -13   1   5       40.80      175.34     73.82 o
 -12   1   5        8.23      166.24     57.05 o
 -11   1   5     4659.54     4952.03    247.77 o
 -10   1   5     7897.56     8208.80    242.74 o
  -9   1   5     1496.70     1665.49    138.92 o
  -8   1   5      440.23      497.45     68.53 o
  -7   1   5     9169.05     8991.07    224.05 o
  -6   1   5     1262.25     1651.67     67.93 o
  -5   1   5    17446.64    16894.10    246.99 o
  -4   1   5    12289.53    12587.35    148.30 o
  -3   1   5      855.85     1069.89     71.19 o
  -2   1   5    72402.55    73765.55    687.75 o
  -1   1   5    82983.33    79319.44   1023.55 o
   0   1   5      758.05     1141.60     83.07 o
   1   1   5     1945.23     1525.92     83.64 o
   2   1   5     9892.09     9597.01    128.59 o
   3   1   5     1368.49     1485.63     91.06 o
   4   1   5    36833.25    35991.06    301.72 o
   5   1   5    11908.76    11527.42    199.17 o
   6   1   5      158.83      196.13     40.56 o
   7   1   5     3409.27     3316.86    309.40 o
   8   1   5     5600.44     5714.64    253.20 o
   9   1   5       17.99       56.56     41.74 o
  10   1   5     1669.98     1871.33    227.51 o
  11   1   5        0.97       35.41     71.09 o
  12   1   5      193.65       73.57     57.09 o
  13   1   5      973.97      983.52    144.17 o
 -14   2   5       31.13       89.34     43.98 o
 -13   2   5     1016.96     1166.17    200.00 o
 -12   2   5       40.78       88.36     57.90 o
 -11   2   5        2.83       69.50     43.31 o
 -10   2   5      254.24      219.94     87.60 o
  -9   2   5      945.21      851.59     75.27 o
  -8   2   5     2707.98     2691.92    122.73 o
  -7   2   5     2512.70     2351.13    171.28 o
  -6   2   5      244.83      196.45     50.08 o
  -5   2   5       13.27       46.62     13.62 o
  -4   2   5     9801.56    10082.82    130.94 o
  -3   2   5      479.60      500.67     41.91 o
  -2   2   5    19693.24    19202.63    198.81 o
  -1   2   5     2987.42     3072.22     54.80 o
   0   2   5        6.16       36.91     19.46 o
   1   2   5     1757.18     1582.40     85.11 o
   2   2   5     3327.56     2598.23    217.49 o
   3   2   5     1914.34     2031.17     67.70 o
   4   2   5      819.50      939.65     79.34 o
   5   2   5     2278.17     2006.14    130.01 o
   6   2   5     1108.30     1184.32     96.84 o
   7   2   5      804.05      787.58    125.67 o
   8   2   5       86.98      118.10     46.25 o
   9   2   5      928.06     1108.77    128.15 o
  10   2   5      578.02      579.34    175.20 o
  11   2   5      106.39      258.35    111.86 o
  12   2   5        1.64       56.15     59.05 o
  13   2   5      247.17      419.50    186.63 o
 -14   3   5       64.34       53.45     35.79 o
 -13   3   5        5.42      108.08     38.86 o
 -12   3   5       65.72       81.17     35.92 o
 -11   3   5     3420.63     3736.93    305.21 o
 -10   3   5     3990.86     4714.15    226.47 o
  -9   3   5     1014.72      959.65    158.21 o
  -8   3   5      894.03     1135.59    132.51 o
  -7   3   5     4289.37     4340.05    215.72 o
  -6   3   5      164.90       97.23     44.69 o
  -5   3   5     3552.60     3441.80     88.48 o
  -4   3   5    17385.08    18319.17    247.68 o
  -3   3   5       12.50       93.27     64.76 o
  -2   3   5     7553.29     6945.61    107.81 o
  -1   3   5     8119.65     6903.27    148.46 o
   0   3   5      300.15      445.03     56.47 o
   1   3   5       29.27      113.02     29.23 o
   2   3   5     1251.51     1276.41     62.23 o
   3   3   5       63.73      124.20     35.07 o
   4   3   5     7730.71     7849.93    160.97 o
   5   3   5     5657.41     5829.78    147.94 o
   6   3   5     1396.76     1634.12    155.56 o
   7   3   5     1696.79     1998.69    217.78 o
   8   3   5     5935.07     5889.31    300.62 o
   9   3   5      224.02       96.46     57.01 o
  10   3   5      564.15      862.92    140.50 o
  11   3   5      109.51      211.84     85.70 o
  12   3   5       20.52       75.21     88.95 o
 -13   4   5     1228.19      932.39    234.03 o
 -12   4   5        1.31       54.37     53.93 o
 -11   4   5      840.23      766.02     94.39 o
 -10   4   5      296.33      264.59     51.14 o
  -9   4   5       25.20       56.53     24.57 o
  -8   4   5     4431.07     5028.18    190.23 o
  -7   4   5     4330.90     4391.03    101.98 o
  -6   4   5      150.76      140.24     23.29 o
  -5   4   5     1074.49     1142.77    207.91 o
  -4   4   5     4396.99     4754.87    206.43 o
  -3   4   5     2145.75     1744.95    372.99 o
  -2   4   5     4958.65     5322.38     90.88 o
  -1   4   5      817.05      952.75     59.71 o
   0   4   5      705.57      730.02     70.98 o
   1   4   5    11327.71    11597.29    222.95 o
   2   4   5     8472.28     8349.43    152.82 o
   3   4   5     2043.39     2182.34    101.68 o
   4   4   5      278.48      308.86     63.57 o
   5   4   5     1266.31     1254.61     75.65 o
   6   4   5       26.62      123.86     38.26 o
   7   4   5     6177.15     6850.03    341.07 o
   8   4   5       67.71      165.75     50.42 o
   9   4   5       43.43      117.07     76.26 o
  10   4   5      579.31      758.91    112.93 o
  11   4   5      719.08      793.05    224.58 o
  12   4   5      259.62      249.21     77.50 o
 -13   5   5       28.27       68.99     69.26 o
 -12   5   5      508.07      390.97    294.48 o
 -11   5   5      514.78      315.89    114.73 o
 -10   5   5       84.63       99.69     27.08 o
  -9   5   5       13.41       37.08     26.40 o
  -8   5   5      212.74      242.64    104.79 o
  -7   5   5      249.71      222.33     75.89 o
  -6   5   5      599.45      371.85    116.47 o
  -5   5   5     1987.56     1949.20    341.93 o
  -4   5   5       92.70      122.39     38.30 o
  -3   5   5     1530.76     1641.92    179.79 o
  -2   5   5     1083.18      975.82     38.33 o
  -1   5   5     2768.15     2666.15     87.05 o
   0   5   5      473.68      592.67     50.70 o
   1   5   5     1456.33     1607.49     93.85 o
   2   5   5      576.51      618.03     70.30 o
   3   5   5      752.06      863.37     99.09 o
   4   5   5      555.30      514.98     67.05 o
   5   5   5      312.46      296.76     50.73 o
   6   5   5       51.87      137.82     46.97 o
   7   5   5      569.95      667.67    101.18 o
   8   5   5      115.59      141.95     78.51 o
   9   5   5      179.61      146.61     74.68 o
  10   5   5        2.03      135.80     77.59 o
  11   5   5        5.93       78.49     56.47 o
 -12   6   5       30.87      289.19    109.70 o
 -11   6   5       24.58      122.13     83.27 o
 -10   6   5      575.99      444.10    120.01 o
  -9   6   5      272.49      309.81    176.05 o
  -8   6   5     2462.91     2562.57    577.33 o
  -7   6   5     1857.32     1843.28    407.09 o
  -6   6   5      858.00     1251.68    337.04 o
  -5   6   5       37.48      112.88     86.97 o
  -4   6   5     6267.12     6630.37    377.81 o
  -3   6   5       90.38       93.55     26.41 o
  -2   6   5     2879.03     3085.21    113.51 o
  -1   6   5       11.69       87.50     27.41 o
   0   6   5      130.34      100.56     30.55 o
   1   6   5     6838.82     7268.88    205.31 o
   2   6   5     5248.03     5784.33    169.30 o
   3   6   5       21.96       64.73     35.66 o
   4   6   5       15.66       84.82     29.28 o
   5   6   5     5119.38     5074.20    328.51 o
   6   6   5       14.51       44.20     23.64 o
   7   6   5     2351.74     2325.31    234.77 o
   8   6   5      555.64      513.67     95.95 o
   9   6   5        0.51       61.41    123.58 o
  10   6   5      537.38      439.41    163.60 o
 -10   7   5        1.33      228.66    108.12 o
  -9   7   5      650.68      618.30    227.60 o
  -8   7   5       85.34      104.68     63.97 o
  -7   7   5      131.10      234.47    132.17 o
  -6   7   5      644.40      696.55    228.92 o
  -5   7   5      251.60      223.90     92.52 o
  -4   7   5        4.44      249.28    102.83 o
  -3   7   5      495.37      401.81     74.46 o
  -2   7   5      211.08      161.01     38.11 o
  -1   7   5      347.49      327.81     54.25 o
   0   7   5       87.02       55.56     27.69 o
   1   7   5       17.81       47.56     28.31 o
   2   7   5        4.87       49.09     18.43 o
   3   7   5      138.16      117.47     34.75 o
   4   7   5      930.78      857.41    322.03 o
   5   7   5      101.71      186.46     49.18 o
   6   7   5     1637.32     1626.65    305.04 o
   7   7   5        7.52       31.11     53.26 o
   8   7   5       70.55      130.03     47.95 o
  -8   8   5      279.61      329.90    159.66 o
  -7   8   5      810.93      877.63    318.54 o
  -6   8   5       61.48      111.82     94.37 o
  -5   8   5     1689.35      969.62    256.94 o
  -4   8   5     1427.79     1951.40    244.52 o
  -3   8   5      219.52      224.43    111.55 o
  -2   8   5      614.29      510.72    275.98 o
  -1   8   5       17.22       28.10     45.34 o
   0   8   5      103.57       87.32     35.03 o
   1   8   5     3022.38     3270.18    316.29 o
   2   8   5     2722.24     2767.57    325.15 o
   3   8   5       83.59       88.51     37.40 o
   4   8   5      540.84      634.26    114.51 o
   5   8   5       50.19      122.21     56.26 o
   6   8   5       37.59       69.89     44.05 o
  -5   9   5      239.64      162.57     69.26 o
  -4   9   5       31.91      191.12     97.81 o
  -3   9   5      225.68       38.86     57.89 o
  -2   9   5       77.29       46.00     56.83 o
  -1   9   5      570.06      510.19    229.72 o
   0   9   5      128.18      174.20    107.06 o
   1   9   5      673.82      741.49    184.78 o
   2   9   5      402.76      369.29     93.84 o
   3   9   5       28.15      112.03     53.09 o
 -15   0   6       53.54       66.09     70.84 o
 -14   0   6      112.24      424.01    149.09 o
 -13   0   6     2220.06     2156.27    430.88 o
 -12   0   6     1364.79     1892.19    379.86 o
 -11   0   6      892.40      541.49    315.76 o
 -10   0   6      548.51      619.65    121.97 o
  -9   0   6       59.30      100.96     43.43 o
  -8   0   6    12359.21    13016.68    341.12 o
  -7   0   6     6696.98     6620.46    218.85 o
  -6   0   6      556.23      528.29     74.14 o
  -5   0   6       53.71      154.63     32.27 o
  -4   0   6    14875.92    15274.63    249.42 o
  -3   0   6    15352.80    16096.97    249.34 o
  -2   0   6     1682.12     1718.88    123.36 o
  -1   0   6        7.51      149.14     44.12 o
   0   0   6     3539.77     4125.38    101.77 o
   1   0   6    26264.96    23954.42    372.34 o
   2   0   6    11229.32    10265.04    196.01 o
   3   0   6       16.25       59.01     92.12 o
   4   0   6      127.90      122.25    102.57 o
   5   0   6     5680.26     5614.20    174.47 o
   6   0   6     6007.07     5869.59    278.54 o
   7   0   6    12817.06    12833.76    840.09 o
   8   0   6     1126.40     1651.10    298.18 o
   9   0   6      598.92      653.20    251.13 o
  10   0   6     2456.69     2765.85    730.12 o
  11   0   6      491.47     1117.39    186.89 o
  12   0   6      204.42      331.23    188.74 o
  13   0   6       60.07       75.60     67.41 o
 -15   1   6        0.16       25.56     56.83 o
 -14   1   6        1.74      248.07    103.63 o
 -13   1   6      184.23       91.88     38.16 o
 -12   1   6       40.73       82.90     46.59 o
 -11   1   6      262.60      247.82     77.41 o
 -10   1   6       55.47       92.71     32.82 o
  -9   1   6      278.13      295.51     55.86 o
  -8   1   6      205.41      223.24     35.60 o
  -7   1   6       19.51       11.67     19.59 o
  -6   1   6       36.86      105.46     21.56 o
  -5   1   6     1819.51     1686.33     81.29 o
  -4   1   6     2203.72     2406.77     75.27 o
  -3   1   6      557.72      445.14     45.93 o
  -2   1   6     5142.17     5642.85     91.53 o
  -1   1   6     5191.87     5127.29     88.33 o
   0   1   6      270.22      284.30     38.12 o
   1   1   6     3314.33     3109.90    106.64 o
   2   1   6       52.76      187.01     35.78 o
   3   1   6      360.09      353.54     41.40 o
   4   1   6      649.29      583.52     46.62 o
   5   1   6       62.94      130.78     38.69 o
   6   1   6      813.75      940.98     67.79 o
   7   1   6        0.89       82.11     44.19 o
   8   1   6      558.77      747.59    128.60 o
   9   1   6      400.40      183.69     78.41 o
  10   1   6      168.97      226.32     83.46 o
  11   1   6       22.08      162.90     80.49 o
  12   1   6       40.26       83.44     89.88 o
 -14   2   6     1003.66      905.67    224.56 o
 -13   2   6     2220.90     1940.61    351.12 o
 -12   2   6       30.14       78.90     50.94 o
 -11   2   6      717.64      670.56    139.34 o
 -10   2   6      205.78      183.13     43.69 o
  -9   2   6       39.86       63.95     26.41 o
  -8   2   6     6559.05     6714.56    179.17 o
  -7   2   6     5689.03     5896.48    130.56 o
  -6   2   6       30.46       40.37     18.30 o
  -5   2   6     1301.95     1268.98     70.51 o
  -4   2   6     4263.95     4018.00     64.20 o
  -3   2   6     1985.41     2054.39    211.61 o
  -2   2   6    11494.37    10511.27    146.59 o
  -1   2   6     2833.51     2916.36     59.97 o
   0   2   6     1528.73     1540.85    130.68 o
   1   2   6    13762.05    12959.54    164.60 o
   2   2   6     8882.53     8773.38    132.18 o
   3   2   6     1192.16     1093.25     52.69 o
   4   2   6      904.38     1313.07    134.23 o
   5   2   6      961.58     1000.40     82.86 o
   6   2   6      280.17      230.49     47.86 o
   7   2   6     4236.65     4707.44    176.21 o
   8   2   6      695.97      599.01    107.08 o
   9   2   6      412.84      297.19     87.73 o
  10   2   6     1796.75     1809.35    261.75 o
  11   2   6      653.09      812.84    137.63 o
  12   2   6      510.81      297.50    122.51 o
 -14   3   6      763.19      678.97    164.77 o
 -13   3   6        0.34      145.56     49.86 o
 -12   3   6      106.13       77.03     72.69 o
 -11   3   6     2796.05     3001.31    240.23 o
 -10   3   6     2247.58     2211.14    189.30 o
  -9   3   6      165.12      140.78     35.09 o
  -8   3   6      625.12      580.09     95.60 o
  -7   3   6     2496.07     2242.50    100.58 o
  -6   3   6      501.21      471.63     49.84 o
  -5   3   6     5040.31     5749.16    222.52 o
  -4   3   6     1604.81     1831.55    239.10 o
  -3   3   6       20.84      110.17     49.31 o
  -2   3   6     5846.84     6630.49    121.64 o
  -1   3   6     5716.69     5718.88    199.20 o
   0   3   6      605.17      612.75     62.26 o
   1   3   6     3665.68     3496.92    107.50 o
   2   3   6      124.78      101.35     38.54 o
   3   3   6       68.41       90.04     21.64 o
   4   3   6    14269.31    14326.98    215.21 o
   5   3   6     1922.25     1862.72     99.88 o
   6   3   6      122.45      178.29     47.92 o
   7   3   6      126.70      126.10     41.76 o
   8   3   6      205.24      234.45     87.29 o
   9   3   6      754.00     1010.34    167.28 o
  10   3   6     1055.34     1111.34    145.71 o
  11   3   6       60.88      194.40     97.22 o
  12   3   6        8.83      105.54     64.57 o
 -13   4   6      390.47      173.68    117.90 o
 -12   4   6      256.98      126.06     45.86 o
 -11   4   6       71.22      108.86     41.62 o
 -10   4   6      130.65      152.50     36.92 o
  -9   4   6     2351.00     2321.46    178.49 o
  -8   4   6     3267.61     3399.49    157.85 o
  -7   4   6     1177.86     1023.78     82.92 o
  -6   4   6      797.31      788.17    164.77 o
  -5   4   6     2465.07     2489.66    411.85 o
  -4   4   6       64.82       66.90     29.28 o
  -3   4   6      242.75      169.57    102.30 o
  -2   4   6    11204.97    12196.27    187.12 o
  -1   4   6     1590.94     1974.01    112.44 o
   0   4   6     2002.04     1994.37    111.46 o
   1   4   6     5260.84     4620.80    161.40 o
   2   4   6      982.22     1123.53     79.51 o
   3   4   6      783.56      819.79     94.97 o
   4   4   6        5.22       89.23     29.58 o
   5   4   6      442.84      408.98     61.37 o
   6   4   6     1209.73     1389.11     92.68 o
   7   4   6     1526.34     1571.49    107.35 o
   8   4   6      812.23      740.13    123.47 o
   9   4   6       84.01       87.14     46.39 o
  10   4   6      478.76      427.70    116.01 o
  11   4   6       26.54      108.11     71.11 o
 -13   5   6       46.85       43.62     83.27 o
 -12   5   6        2.04       93.05    104.42 o
 -11   5   6     2033.18     1627.58    490.10 o
 -10   5   6     3271.47     3548.80    276.82 o
  -9   5   6      293.05      231.99     50.56 o
  -8   5   6        0.97       48.08     43.79 o
  -7   5   6     2700.72     2714.57    490.36 o
  -6   5   6      507.32      600.14    141.55 o
  -5   5   6     7200.31     6881.06    717.30 o
  -4   5   6     3608.88     3204.84    334.95 o
  -3   5   6       16.42      104.45     43.25 o
  -2   5   6     1861.58     2335.28     68.74 o
  -1   5   6     4729.44     4833.60    128.32 o
   0   5   6      397.71      420.91     53.69 o
   1   5   6     1030.36     1168.27    116.75 o
   2   5   6        4.32       78.82     24.46 o
   3   5   6     2557.54     2853.42    195.16 o
   4   5   6     6811.52     7063.74    206.47 o
   5   5   6      797.27      730.55     91.83 o
   6   5   6      215.66      177.22     49.91 o
   7   5   6      419.71      429.88     94.24 o
   8   5   6     1465.51     1334.26    227.66 o
   9   5   6     1267.21     1052.34    235.19 o
  10   5   6     1085.11      961.46    276.38 o
 -12   6   6       71.15      134.82    102.57 o
 -11   6   6       13.81      185.84    111.55 o
 -10   6   6      605.95      631.26    204.34 o
  -9   6   6     1101.30     1816.06    416.34 o
  -8   6   6      141.56       82.74     54.98 o
  -7   6   6      456.49      598.48    238.44 o
  -6   6   6     3208.06     3648.76    695.49 o
  -5   6   6       12.27      107.06     58.42 o
  -4   6   6      124.65      172.68     67.28 o
  -3   6   6      259.89      283.97     70.98 o
  -2   6   6        0.63       21.25     15.72 o
  -1   6   6     2201.87     2518.55    161.59 o
   0   6   6     2515.65     2679.57    195.89 o
   1   6   6      948.40      849.15    130.31 o
   2   6   6      319.42      422.04     85.41 o
   3   6   6      166.75      119.23     46.82 o
   4   6   6      202.13      120.03     55.67 o
   5   6   6     1413.87     1337.29    219.89 o
   6   6   6      321.14      279.72     67.22 o
   7   6   6       79.87      149.70     52.30 o
   8   6   6      519.56      570.48    115.53 o
   9   6   6      493.69      522.32    246.11 o
 -10   7   6      850.49      692.85    276.51 o
  -9   7   6       34.37      117.11     92.26 o
  -8   7   6        0.02      137.72     55.51 o
  -7   7   6       73.15      159.66     83.80 o
  -6   7   6       67.53      -31.19     81.15 o
  -5   7   6     2034.16     2047.62    518.38 o
  -4   7   6     2286.70     1700.27    382.24 o
  -3   7   6      879.65     1137.48    301.88 o
  -2   7   6     2074.57     1914.40    143.92 o
  -1   7   6     1910.26     1772.30    167.88 o
   0   7   6       86.33      143.06     28.81 o
   1   7   6      752.40      540.40     93.24 o
   2   7   6       42.79       77.21     29.31 o
   3   7   6      320.93      178.62     48.30 o
   4   7   6     2516.63     2786.64    435.92 o
   5   7   6      647.74      633.57    121.50 o
   6   7   6       52.39      121.15     37.67 o
   7   7   6      174.83      179.79     57.59 o
   8   7   6      145.99      141.69     51.89 o
  -8   8   6      123.96      190.59    131.38 o
  -7   8   6       17.44      141.16     81.95 o
  -6   8   6      377.03      199.32    122.39 o
  -5   8   6       55.62      157.81     92.52 o
  -4   8   6      644.30      499.08    215.18 o
  -2   8   6       68.42      157.29     89.61 o
  -1   8   6     1017.06     1098.89    238.44 o
   0   8   6     1164.96     1222.91    203.68 o
   1   8   6        1.80      149.37     54.71 o
   2   8   6      169.31      135.13     56.83 o
   3   8   6      487.82      573.56    152.79 o
   4   8   6      287.94      179.22     75.75 o
   5   8   6      172.55       87.21     47.44 o
   6   8   6       10.58       29.04     30.44 o
  -5   9   6      510.24      404.45    202.75 o
  -4   9   6      238.11      161.78     91.46 o
  -3   9   6      268.18      177.38     95.43 o
  -2   9   6      355.61      116.05     67.14 o
  -1   9   6       89.57       56.57     63.71 o
   0   9   6        2.73       70.05    102.57 o
   1   9   6      171.49      295.01    107.59 o
   2   9   6      265.06      217.78     82.87 o
   3   9   6      309.13      236.59    118.43 o
 -15   1   7      283.35      304.77    100.13 o
 -14   1   7     2207.25     2014.65    418.67 o
 -13   1   7     1241.20     1136.33    252.53 o
 -12   1   7        2.58       81.88     38.12 o
 -11   1   7     5920.95     6088.76    294.46 o
 -10   1   7     1442.37     1237.11    206.69 o
  -9   1   7     3990.80     4109.77    151.61 o
  -8   1   7     1757.24     1789.65    121.38 o
  -7   1   7     3418.54     3754.64     98.30 o
  -6   1   7     6630.03     6655.53     95.21 o
  -5   1   7    25331.16    25269.19    284.73 o
  -4   1   7     2805.46     2712.37     67.87 o
  -3   1   7     7866.45     8294.59    129.21 o
  -2   1   7      432.62      479.50     44.13 o
  -1   1   7     6321.44     5612.19     87.84 o
   0   1   7    14562.00    14333.86    169.14 o
   1   1   7    11458.25    10098.24    140.90 o
   2   1   7     2153.28     1922.46    117.55 o
   3   1   7     1794.58     1970.68    108.25 o
   4   1   7    14661.38    12921.34    217.20 o
   5   1   7      135.08      221.10     38.49 o
   6   1   7     1225.48     1123.89     78.41 o
   7   1   7      215.68      239.35     62.86 o
   8   1   7      274.63      377.35     95.83 o
   9   1   7     2188.59     2250.38    300.83 o
  10   1   7     3090.10     3275.49    326.15 o
  11   1   7       80.75       96.07     72.95 o
  12   1   7        8.99      152.94     71.24 o
 -14   2   7      160.62      144.06     49.73 o
 -13   2   7     1413.52     1245.37    240.56 o
 -12   2   7       96.87       91.41     36.34 o
 -11   2   7      600.41      643.59     83.05 o
 -10   2   7      350.76      346.28    101.87 o
  -9   2   7       24.11       92.31     33.55 o
  -8   2   7     5879.57     5779.92    185.24 o
  -7   2   7      526.79      652.44     65.97 o
  -6   2   7      918.91      970.04     90.44 o
  -5   2   7        1.83       59.38     22.57 o
  -4   2   7     3119.85     3228.06    100.42 o
  -3   2   7      318.61      421.29     40.81 o
  -2   2   7      777.83      846.48     58.23 o
  -1   2   7      104.91      107.09     20.83 o
   0   2   7       32.51       67.71     26.41 o
   1   2   7     2077.77     1856.06     69.20 o
   2   2   7       12.49       73.94     27.36 o
   3   2   7      737.74      646.75     52.96 o
   4   2   7      156.91      154.92     34.98 o
   5   2   7      120.60      128.00     46.72 o
   6   2   7      349.51      316.22     72.91 o
   7   2   7     2208.42     2140.22    166.15 o
   8   2   7       56.07      100.01     68.21 o
   9   2   7      240.26      517.57    232.23 o
  10   2   7        3.14      106.15     69.26 o
  11   2   7      303.58      341.45     76.13 o
  12   2   7      284.42      556.43     95.92 o
 -14   3   7      661.39      652.96    111.74 o
 -13   3   7       70.83       39.15     59.21 o
 -12   3   7       24.55       59.14     39.80 o
 -11   3   7     2278.01     1994.57    277.35 o
 -10   3   7     3678.68     3885.42    191.40 o
  -9   3   7      415.15      414.87     78.55 o
  -8   3   7     1246.66     1112.33     57.72 o
  -7   3   7      797.99      931.95     49.41 o
  -6   3   7     1618.68     1696.34     51.33 o
  -5   3   7    14774.81    15308.93    364.97 o
  -4   3   7     4439.41     3950.91    193.50 o
  -3   3   7     1150.97     1415.31    112.21 o
  -2   3   7     1419.16     1485.36     44.07 o
  -1   3   7     1469.24     1616.16     80.72 o
   0   3   7     5021.17     5053.30     86.67 o
   1   3   7     7179.40     7796.88    145.45 o
   2   3   7      337.19      524.31     48.68 o
   3   3   7      887.01      894.92    103.70 o
   4   3   7     5406.19     5038.97    215.80 o
   5   3   7     1286.20     1295.95     78.34 o
   6   3   7      751.98      816.09     83.27 o
   7   3   7        9.98       51.67     40.41 o
   8   3   7       92.40      160.47     61.59 o
   9   3   7     1038.16     1232.63    221.25 o
  10   3   7     1978.53     2133.06    191.97 o
  11   3   7       74.27      124.61     77.39 o
 -13   4   7     1036.27      657.43    297.65 o
 -12   4   7      426.05      407.37     78.39 o
 -11   4   7      690.43      497.04    137.34 o
 -10   4   7      781.66      636.24     95.28 o
  -9   4   7      279.71      234.68     62.67 o
  -8   4   7     4933.38     4992.02    319.11 o
  -7   4   7     2426.93     2533.93    319.13 o
  -6   4   7     1188.38     1167.40    172.22 o
  -5   4   7      318.44      241.21     46.56 o
  -4   4   7     3786.54     4233.42    145.07 o
  -3   4   7     1406.61     1451.58    131.72 o
  -2   4   7    11379.91    11466.76    178.20 o
  -1   4   7      110.51       67.05     22.03 o
   0   4   7        6.73       70.95     30.86 o
   1   4   7     3876.16     3820.22    109.80 o
   2   4   7     1479.75     1326.85     66.34 o
   3   4   7     2939.96     2869.34    104.18 o
   4   4   7     1133.32     1015.46     87.46 o
   5   4   7     1729.12     1744.84    106.54 o
   6   4   7      781.15      749.52     92.13 o
   7   4   7     1602.39     1742.99    151.34 o
   8   4   7       56.73      170.88     86.87 o
   9   4   7      814.58      902.94    179.45 o
  10   4   7      623.70      308.23    114.79 o
  11   4   7       38.93       23.78     57.44 o
 -13   5   7      297.86      257.47     70.05 o
 -12   5   7      120.37      334.66    194.82 o
 -11   5   7      137.78      253.24    107.06 o
 -10   5   7       83.37       54.72     57.36 o
  -9   5   7      112.07       93.56     55.26 o
  -8   5   7        0.68      261.70    111.29 o
  -7   5   7      220.86      117.11     64.50 o
  -6   5   7     1187.23     1502.01    266.99 o
  -5   5   7       16.19      135.71    123.98 o
  -4   5   7     2238.37     1900.78    250.42 o
  -3   5   7     1149.13     1373.54    136.15 o
  -2   5   7     1046.40     1280.68    147.15 o
  -1   5   7       16.33       41.05     33.73 o
   0   5   7       36.34       93.87     32.55 o
   1   5   7     2535.16     2963.92    130.56 o
   2   5   7     1385.70     1332.98     80.78 o
   3   5   7     4401.47     4982.18    213.24 o
   4   5   7     1997.86     2006.60    225.34 o
   5   5   7      685.75      469.09     73.30 o
   6   5   7      654.82      641.45    134.50 o
   7   5   7       25.19       68.23     96.75 o
   8   5   7      118.20      152.79     68.95 o
   9   5   7      119.09      247.81     79.03 o
  10   5   7      620.41      761.95    253.38 o
 -12   6   7        7.73       84.33    119.75 o
 -11   6   7      557.77      589.23    361.63 o
 -10   6   7       47.84      175.79     99.92 o
  -9   6   7      371.94      303.47    149.36 o
  -8   6   7     4133.89     4999.31   1050.51 o
  -7   6   7     1452.17     1623.08    364.27 o
  -6   6   7     2607.58     2631.83    683.60 o
  -5   6   7     1113.91     1056.06    146.18 o
  -4   6   7      505.49      762.37    159.66 o
  -3   6   7      490.51      285.23    112.35 o
  -2   6   7     5539.97     5769.30    143.37 o
  -1   6   7       28.53       52.02     19.49 o
   0   6   7      145.28      153.48     34.66 o
   1   6   7     2174.97     2348.98    172.72 o
   2   6   7     1254.20     1156.00    104.82 o
   3   6   7     1502.39     1733.64    207.45 o
   4   6   7      216.10      198.15     40.76 o
   5   6   7      118.05       90.75     44.26 o
   6   6   7      629.66      726.60    142.53 o
   7   6   7     1989.58     2301.09    292.54 o
   8   6   7       71.52      137.02     77.26 o
   9   6   7      196.50      189.60     63.31 o
 -10   7   7       69.93       74.81     77.98 o
  -9   7   7       20.53      107.06    127.41 o
  -8   7   7      531.50      242.93     81.15 o
  -7   7   7     1911.57     2276.02    600.33 o
  -6   7   7       71.84      318.80    164.69 o
  -5   7   7        3.97       80.10     50.75 o
  -4   7   7      282.35      293.16    129.00 o
  -3   7   7     1363.52     1332.30    333.08 o
  -2   7   7        2.68       27.42     20.98 o
  -1   7   7        8.00       26.70     16.56 o
   0   7   7      126.14       85.56     23.73 o
   1   7   7      392.00      329.87     90.45 o
   2   7   7     1347.76     1192.19    263.31 o
   3   7   7      477.73      467.94    108.34 o
   4   7   7       47.08      124.07     51.04 o
   5   7   7      348.79      243.03    132.70 o
   6   7   7      323.87      161.84     68.99 o
   7   7   7        1.48       59.71     95.56 o
  -8   8   7     1716.72      850.40    539.79 o
  -7   8   7       71.96       96.22     93.84 o
  -6   8   7      138.05      108.38     89.35 o
  -5   8   7       26.41      155.44     74.55 o
  -4   8   7      191.20      145.13     73.75 o
  -3   8   7     1015.32      729.59    249.28 o
  -2   8   7     1141.02     1551.71    207.78 o
  -1   8   7      347.56      591.08    156.76 o
   0   8   7      852.99      782.56    139.80 o
   1   8   7      947.52      945.05    300.96 o
   2   8   7       49.36      114.77     42.31 o
   3   8   7       68.67      113.82     41.27 o
   4   8   7      515.41      268.56     95.10 o
   5   8   7       25.09      100.72     32.14 o
  -5   9   7      264.38      493.00    150.15 o
  -4   9   7      123.93      209.89     92.26 o
  -3   9   7      193.53      127.94    126.89 o
  -2   9   7      131.88      295.80    113.40 o
  -1   9   7       55.47       91.20     73.75 o
   0   9   7      329.92      290.25    146.71 o
   1   9   7        7.42       46.00     60.01 o
   2   9   7        7.58       67.14     68.99 o
 -15   0   8       18.78       51.81     51.28 o
 -14   0   8      818.54      730.65    376.43 o
 -13   0   8     1345.49     1243.22    375.90 o
 -12   0   8      684.36      684.92    218.35 o
 -11   0   8     5283.56     5277.77    297.40 o
 -10   0   8      370.59      452.92     99.40 o
  -9   0   8      181.12      120.18     72.03 o
  -8   0   8     9486.39     8709.67    333.87 o
  -7   0   8       88.77       48.06     78.91 o
  -6   0   8     8312.74     7864.36    161.78 o
  -5   0   8       69.45      236.26    140.10 o
  -4   0   8     4427.75     4681.34    119.25 o
  -3   0   8    28812.75    29267.51    458.42 o
  -2   0   8    35264.57    34106.60    487.66 o
  -1   0   8      311.92      366.04     54.50 o
   0   0   8      261.16      388.56     70.12 o
   1   0   8    20899.08    19434.41    329.20 o
   2   0   8     3992.51     3920.11    131.28 o
   3   0   8    15917.02    14622.90    464.19 o
   4   0   8     1013.74     1329.20    193.63 o
   5   0   8     1784.58     1982.88    314.31 o
   6   0   8     6809.34     6135.33    287.97 o
   7   0   8     4536.30     5118.26    650.55 o
   8   0   8     2521.01     2123.49    199.58 o
   9   0   8      279.61      544.29    172.62 o
  10   0   8       10.44       46.26    105.74 o
  11   0   8       28.92      140.90     88.29 o
  12   0   8     2107.71     2181.12    313.25 o
 -15   1   8        7.10      144.60     87.23 o
 -14   1   8        3.24      138.63     65.40 o
 -13   1   8       23.44      121.96     55.40 o
 -12   1   8      191.98      169.70     50.80 o
 -11   1   8      377.63      391.33     85.83 o
 -10   1   8        1.48       74.70     30.93 o
  -9   1   8       43.83       98.14     40.54 o
  -8   1   8     1075.40     1198.87    116.87 o
  -7   1   8      991.88     1356.00     90.64 o
  -6   1   8     1829.10     2067.94    112.54 o
  -5   1   8     2784.94     3108.75     90.19 o
  -4   1   8      453.44      530.06     61.73 o
  -3   1   8     3656.04     4027.89     79.32 o
  -2   1   8        8.67       37.99     23.59 o
  -1   1   8     1536.48     1555.39    117.29 o
   0   1   8     4740.82     4533.28    147.55 o
   1   1   8      174.30      220.68     40.88 o
   2   1   8       77.07       90.95     29.39 o
   3   1   8      530.69      640.05     62.77 o
   4   1   8     1196.69     1195.29     94.63 o
   5   1   8        7.68       73.13     32.15 o
   6   1   8        6.43       76.03     37.93 o
   7   1   8       89.33      224.87     74.19 o
   8   1   8      230.72      462.70     94.95 o
   9   1   8      863.12      797.63    129.16 o
  10   1   8      195.58      111.44     69.26 o
  11   1   8       14.16      136.80     89.36 o
  12   1   8       15.36       71.24     57.61 o
 -14   2   8       56.18      115.86     65.60 o
 -13   2   8      100.93      146.56     53.00 o
 -12   2   8     1134.51     1108.04    311.37 o
 -11   2   8     1716.96     1388.34    214.04 o
 -10   2   8       75.74       80.83     33.38 o
  -9   2   8     1252.41     1425.30    130.11 o
  -8   2   8    15135.94    15038.64    518.71 o
  -7   2   8     2761.33     2664.01     84.99 o
  -6   2   8     2921.48     2967.11    123.05 o
  -5   2   8      375.05      593.12     73.89 o
  -4   2   8      208.51      227.89     22.91 o
  -3   2   8     7476.64     6851.24    108.88 o
  -2   2   8    20763.32    17673.37    396.78 o
  -1   2   8        6.50       45.80     43.15 o
   0   2   8       50.92       57.87     23.50 o
   1   2   8     5303.02     5036.23    102.47 o
   2   2   8     2558.51     2967.62    220.52 o
   3   2   8     7665.59     7133.45    168.40 o
   4   2   8     2610.02     2627.83    100.06 o
   5   2   8      248.28      305.73     78.60 o
   6   2   8     5213.53     5020.46    184.32 o
   7   2   8     3226.46     2814.04    262.68 o
   8   2   8      738.17      830.91    137.46 o
   9   2   8      269.73      265.76     74.23 o
  10   2   8      248.65      282.05    116.66 o
  11   2   8      160.87      128.52     57.16 o
 -14   3   8       72.69       81.68     57.70 o
 -13   3   8        1.92       47.37     64.63 o
 -12   3   8        8.51       69.54     67.79 o
 -11   3   8      846.69      811.39     94.22 o
 -10   3   8      858.97      618.14    231.14 o
  -9   3   8     4351.03     4394.31    270.44 o
  -8   3   8      293.00      260.55     52.84 o
  -7   3   8     1623.67     1720.13    146.63 o
  -6   3   8      115.36       80.87     16.93 o
  -5   3   8     9264.81     9015.89    163.36 o
  -4   3   8       44.40       90.26     39.86 o
  -3   3   8     1173.52     1056.53     67.87 o
  -2   3   8      473.82      477.94     40.06 o
  -1   3   8     1549.11     1646.83     77.48 o
   0   3   8    13503.28    14550.45    148.56 o
   1   3   8     2594.53     2546.57     77.74 o
   2   3   8       14.71      116.15     37.85 o
   3   3   8      818.34      746.55     85.70 o
   4   3   8     3079.62     3161.62    182.07 o
   5   3   8      507.12      410.30     73.15 o
   6   3   8     2572.37     2646.23    138.91 o
   7   3   8      946.12      948.64    115.71 o
   8   3   8        3.68      148.24     60.02 o
   9   3   8     1461.89     1160.57    169.28 o
  10   3   8      297.20      295.46     81.06 o
  11   3   8       51.83      116.96     64.90 o
 -13   4   8       36.88      148.30    126.89 o
 -12   4   8      538.27      591.34    167.33 o
 -11   4   8      314.18      257.01     78.10 o
 -10   4   8       63.47       95.42     31.63 o
  -8   4   8     1293.71     1291.55     95.76 o
  -7   4   8       72.13       99.44     64.50 o
  -6   4   8      806.57      775.98    143.55 o
  -5   4   8       67.50      113.76     58.18 o
  -4   4   8        5.02       87.84     41.14 o
  -3   4   8     2377.12     2832.40    114.38 o
  -2   4   8     2854.54     2541.42     92.39 o
  -1   4   8     1372.48     1455.47     90.03 o
   0   4   8     1378.80     1264.33     69.69 o
   1   4   8      206.49      333.75     52.20 o
   2   4   8      570.91      437.36     74.02 o
   3   4   8     1785.19     1809.24    124.31 o
   4   4   8      281.60      238.74     50.38 o
   5   4   8      514.66      449.69     74.25 o
   6   4   8     1580.22     1684.27    164.20 o
   7   4   8      731.04     1025.32    132.27 o
   8   4   8      228.65       92.22     61.63 o
   9   4   8       67.44      161.05     44.99 o
  10   4   8       12.15      113.76     56.33 o
 -13   5   8        0.62      -14.27     76.92 o
 -12   5   8       51.03      220.20    193.77 o
 -11   5   8      960.50     1114.22    325.15 o
 -10   5   8       71.10      129.79     78.78 o
  -9   5   8     1036.27     1456.55    395.46 o
  -8   5   8      773.46      998.96    182.40 o
  -7   5   8      503.95      460.23    138.52 o
  -6   5   8     1811.40     2419.29    527.11 o
  -5   5   8     8299.45     8986.91    389.12 o
  -4   5   8       41.73       67.46     88.16 o
  -3   5   8     2175.10     2215.13    470.67 o
  -2   5   8      902.66      884.24     74.56 o
  -1   5   8      108.00      110.28     22.75 o
   0   5   8     6183.90     5986.89    117.87 o
   1   5   8     4918.55     5264.81    138.05 o
   2   5   8        5.74       70.57     26.77 o
   3   5   8      703.08      799.39     68.57 o
   4   5   8     1444.90     1470.71     78.69 o
   5   5   8      418.91      459.47     71.27 o
   6   5   8     2893.11     2719.17    318.89 o
   7   5   8        7.17      109.68     69.40 o
   8   5   8      251.87      210.46     58.75 o
   9   5   8      624.47      609.88    136.12 o
  10   5   8     1673.77     1150.08    315.47 o
 -11   6   8      188.58       69.26     75.60 o
 -10   6   8      588.01      578.92    224.43 o
  -9   6   8       49.13      159.14     90.41 o
  -8   6   8        1.57      254.04    127.94 o
  -7   6   8      268.17      256.15     94.90 o
  -5   6   8      231.57      376.16    166.54 o
  -4   6   8     1308.37      833.48    311.93 o
  -3   6   8      123.10      205.13     54.46 o
  -2   6   8        3.49       56.95     30.18 o
  -1   6   8     1233.01     1172.47     85.22 o
   0   6   8      739.65      778.19     86.38 o
   1   6   8      584.90      479.50     69.63 o
   2   6   8       82.54       83.67     31.90 o
   3   6   8       65.82       80.62     28.80 o
   4   6   8        4.51        9.37     34.72 o
   5   6   8      683.14      827.49    203.28 o
   6   6   8      281.13      322.32    109.41 o
   7   6   8      108.41       76.40     40.49 o
   8   6   8       16.55       77.77     60.67 o
 -10   7   8       41.01      136.14     59.74 o
  -9   7   8      617.81      886.62    263.29 o
  -8   7   8     1424.23     1185.33    339.16 o
  -7   7   8        5.35      -35.69     74.28 o
  -6   7   8     1683.27     1319.09    569.40 o
  -5   7   8     3121.07     3101.04    537.94 o
  -4   7   8       66.14      227.34    135.87 o
  -3   7   8      640.09      326.73    122.92 o
  -2   7   8       35.44       48.02     30.63 o
  -1   7   8       74.05      163.37     59.82 o
   0   7   8     3450.86     3574.92    298.02 o
   1   7   8     1118.31     1068.99    139.65 o
   2   7   8        3.27       75.23     34.33 o
   3   7   8      517.71      423.14    147.06 o
   4   7   8     1074.33     1307.66    221.54 o
   5   7   8       81.92      115.22     46.13 o
   6   7   8      366.66      385.09    146.43 o
   7   7   8       17.13       24.00     44.01 o
  -8   8   8       42.25       46.79     81.15 o
  -7   8   8       45.04      249.28    192.18 o
  -6   8   8     1813.01     2359.02    374.31 o
  -5   8   8        0.66       88.29     78.51 o
  -4   8   8     1333.63     1412.40    153.85 o
  -3   8   8        3.42      149.36     44.94 o
  -2   8   8      203.40      422.42    195.35 o
  -1   8   8      462.34      350.79    166.54 o
   0   8   8       17.48       66.47     39.62 o
   1   8   8      374.08      208.45     65.45 o
   2   8   8       65.47      135.95    120.01 o
   3   8   8      301.57      249.75    131.03 o
   4   8   8        4.30       62.16     39.53 o
   5   8   8      244.16      150.75     71.33 o
  -4   9   8       81.16       48.90     57.36 o
  -3   9   8       80.86      224.43    108.12 o
  -2   9   8       36.24      233.68    114.99 o
  -1   9   8        5.23      102.83     83.27 o
   0   9   8      885.18      669.06    314.04 o
   1   9   8      509.84      457.32    121.07 o
 -15   1   9      832.03      588.97    166.77 o
 -14   1   9      749.27      794.80    178.86 o
 -13   1   9       58.27       88.49     53.72 o
 -12   1   9       88.30      161.40     48.09 o
 -11   1   9      599.13      595.97     91.73 o
 -10   1   9       31.36       74.04     32.44 o
  -9   1   9     9497.92     9553.13    345.92 o
  -8   1   9     5056.67     5808.78    171.10 o
  -7   1   9       31.58       63.57     23.08 o
  -6   1   9     3565.98     3664.57    124.72 o
  -5   1   9    20148.82    21093.14    175.29 o
  -4   1   9      735.27      782.80     65.64 o
  -3   1   9     7181.37     6725.60    106.84 o
  -2   1   9      723.09     1035.83     92.34 o
  -1   1   9      705.75      790.05     71.22 o
   0   1   9    22331.04    20715.13    246.34 o
   1   1   9    15609.67    14805.20    161.89 o
   2   1   9       71.25       52.57     24.00 o
   3   1   9      129.73      135.56     41.82 o
   4   1   9     4471.25     4338.98    179.53 o
   5   1   9      578.63      660.77     86.46 o
   6   1   9     5601.74     5499.25    189.93 o
   7   1   9      941.53     1118.83    156.43 o
   8   1   9      988.37      889.76    151.97 o
   9   1   9     2604.62     2889.50    305.88 o
  10   1   9      610.32      786.61    118.54 o
  11   1   9       76.88      107.04     73.87 o
 -14   2   9       81.41       32.29     35.15 o
 -13   2   9        1.43       75.56     46.62 o
 -12   2   9      523.42      392.26    112.97 o
 -11   2   9      640.66      620.43    104.18 o
 -10   2   9       17.08       59.60     34.49 o
  -9   2   9       89.65       95.98     26.79 o
  -8   2   9     1064.39     1102.95    117.87 o
  -7   2   9        8.74       80.78     34.23 o
  -6   2   9     4309.31     4378.64     85.60 o
  -5   2   9      188.56      166.11     28.81 o
  -4   2   9      429.23      516.08     53.42 o
  -3   2   9      300.77      345.61     41.87 o
  -2   2   9     2527.97     2414.38     64.83 o
  -1   2   9      302.89      409.16     38.23 o
   0   2   9      712.88      705.75     63.58 o
   1   2   9     1496.39     1546.91    110.54 o
   2   2   9        3.49      109.38     30.83 o
   3   2   9     2538.03     2478.64    132.25 o
   4   2   9       49.10      181.36     41.17 o
   5   2   9      389.32      358.26     64.53 o
   6   2   9      925.68      831.64     78.34 o
   7   2   9     1845.85     2028.00    180.06 o
   8   2   9       50.60        7.71     63.38 o
   9   2   9      172.65       84.82     70.52 o
  10   2   9       75.40      170.03     59.70 o
  11   2   9        3.94       46.56    127.15 o
 -14   3   9      635.33      576.27    127.94 o
 -13   3   9      330.79      397.03     94.04 o
 -12   3   9       34.50       76.38     32.35 o
 -11   3   9      197.20      161.37     43.90 o
 -10   3   9       26.01       96.49     34.02 o
  -9   3   9     2645.07     2530.08    167.53 o
  -8   3   9     2613.49     2697.32    174.90 o
  -7   3   9      113.58       87.57     27.76 o
  -6   3   9     2916.24     2656.66    136.45 o
  -5   3   9     4845.71     4665.62    112.26 o
  -4   3   9       30.35       66.48     30.94 o
  -3   3   9     4426.28     4246.14    107.98 o
  -2   3   9       33.41      101.28     36.71 o
  -1   3   9     1686.38     1823.95    105.51 o
   0   3   9    10308.07    10111.87    173.92 o
   1   3   9     8933.37     8591.71    141.95 o
   2   3   9      527.17      540.11    108.28 o
   3   3   9     1029.55     1096.59     65.78 o
   4   3   9     1585.84     1467.57    146.17 o
   5   3   9      979.14     1136.31     91.71 o
   6   3   9     1593.09     1969.49    181.06 o
   7   3   9       34.97       87.40     61.84 o
   8   3   9      262.79      190.61     77.13 o
   9   3   9      424.03      608.43    101.36 o
  10   3   9      644.92      572.85    150.53 o
  11   3   9       76.06        0.53     76.40 o
 -13   4   9       13.78      129.27    127.68 o
 -12   4   9     1021.63      905.91    225.75 o
 -11   4   9      946.39      797.45    156.86 o
 -10   4   9      711.98      463.10    102.00 o
  -9   4   9       18.06       55.63     26.48 o
  -8   4   9     2447.25     2397.33    176.19 o
  -7   4   9      121.97      213.33     90.41 o
  -6   4   9     8293.84     8158.42    477.81 o
  -5   4   9       52.64      152.38    110.89 o
  -4   4   9      689.68      800.36    152.02 o
  -3   4   9     5674.19     6110.35    454.15 o
  -2   4   9    11436.49    11779.05    258.14 o
  -1   4   9       41.37      106.92     30.13 o
   0   4   9      518.45      576.54     45.32 o
   1   4   9     4102.95     4287.02    144.33 o
   2   4   9       54.89      106.73     26.65 o
   3   4   9     6265.52     6248.33    203.53 o
   4   4   9      795.53     1053.42     97.24 o
   5   4   9       33.81       85.28     56.86 o
   6   4   9     2464.76     2504.41    410.93 o
   7   4   9      686.88      853.58    274.52 o
   8   4   9      320.62      323.35    127.72 o
   9   4   9      231.77      192.52     69.01 o
  10   4   9       41.51       69.63     62.03 o
 -12   5   9        2.42       99.92     97.01 o
 -11   5   9       10.12       49.70     56.57 o
 -10   5   9       42.35      233.68    162.04 o
  -9   5   9      364.75      200.37     98.34 o
  -8   5   9      559.82      623.59    153.32 o
  -7   5   9     2820.42     2959.35    453.62 o
  -6   5   9     1754.77     1777.99    416.87 o
  -5   5   9      860.25      760.79    159.40 o
  -4   5   9      113.19      132.46     52.00 o
  -3   5   9       72.35      120.76    103.89 o
  -2   5   9       83.22      169.90     33.39 o
  -1   5   9      336.64      352.93     75.06 o
   0   5   9      282.65      426.26     72.99 o
   1   5   9      552.80      591.61     71.15 o
   2   5   9      842.41      795.86     84.48 o
   3   5   9      193.45      182.32     51.26 o
   4   5   9       47.69      108.56     57.29 o
   5   5   9      112.57      249.48     84.87 o
   6   5   9      380.35      218.09     60.40 o
   7   5   9      286.61      442.86    141.75 o
   8   5   9      513.36      650.83    110.23 o
   9   5   9      557.86      613.30    191.12 o
 -11   6   9     1520.67     1183.21    425.86 o
 -10   6   9       81.13      120.54    104.68 o
  -9   6   9      378.73      602.97    270.16 o
  -8   6   9     1729.09     1581.58    442.51 o
  -7   6   9       33.19      -51.02    101.77 o
  -6   6   9     2097.94     1879.23    462.34 o
  -5   6   9      584.83      961.69    166.54 o
  -4   6   9       33.80      126.36     89.61 o
  -3   6   9     5666.32     6390.03    449.39 o
  -2   6   9     8327.51     8665.90    443.72 o
  -1   6   9      348.92      385.40     74.35 o
   0   6   9      407.60      424.08     79.99 o
   1   6   9      430.92      440.89    132.04 o
   2   6   9      178.27      352.21     76.80 o
   3   6   9     3291.43     3322.30    297.60 o
   4   6   9     2541.14     2373.62    243.35 o
   5   6   9       90.85      160.88     54.31 o
   6   6   9     1060.38     1195.11    256.15 o
   7   6   9      152.14      220.87    109.17 o
   8   6   9      105.19      127.18     83.00 o
 -10   7   9       49.38       47.05     79.30 o
  -9   7   9       48.65      157.55     96.75 o
  -8   7   9      405.42      418.99    247.69 o
  -7   7   9      190.37      199.85    154.91 o
  -6   7   9      361.70      481.64    207.51 o
  -5   7   9      247.35      322.50    188.74 o
  -4   7   9      641.57      389.65    127.41 o
  -3   7   9     1575.25     1499.90    274.39 o
  -2   7   9      450.18      383.68    233.81 o
  -1   7   9     1211.12     1161.31    158.49 o
   0   7   9      324.72      258.32     68.61 o
   1   7   9      242.64      164.39     75.46 o
   2   7   9      848.07      912.42    115.25 o
   3   7   9      121.11      118.37     52.39 o
   4   7   9       35.80      190.25     43.16 o
   5   7   9       42.72      111.82     58.40 o
   6   7   9      315.35      125.04     95.16 o
   7   7   9      262.46      236.25     68.78 o
  -8   8   9      703.07      388.06    273.60 o
  -7   8   9       87.83      168.39     85.65 o
  -6   8   9     1412.25     1310.10    422.42 o
  -5   8   9      504.44      690.74    166.80 o
  -4   8   9      760.23      497.76    144.86 o
  -3   8   9     1308.60     1390.72    302.68 o
  -2   8   9     1025.25     1019.85    327.79 o
  -1   8   9      483.91      428.24    111.55 o
   0   8   9       95.10       77.64     34.48 o
   1   8   9       21.77      175.77     99.00 o
   2   8   9      327.70      143.00     67.97 o
   3   8   9     1862.16     2086.53    285.89 o
   4   8   9      425.64      307.09     73.97 o
  -3   9   9      720.94      960.37    139.31 o
  -2   9   9        3.89       65.82     70.84 o
  -1   9   9      135.63      177.38    115.78 o
   0   9   9      175.82      283.91    106.80 o
 -15   0  10     1197.27      682.01    282.59 o
 -14   0  10        0.71      115.78     74.28 o
 -13   0  10      724.13      625.97    168.39 o
 -12   0  10     5561.89     5755.87    857.54 o
 -11   0  10     5305.22     5284.37    388.70 o
 -10   0  10      427.20      332.83    106.80 o
  -9   0  10     1075.99     1046.72    160.87 o
  -8   0  10     1526.95     2267.13    287.57 o
  -7   0  10     1063.34     1240.45    182.68 o
  -6   0  10    24263.78    26381.91    541.87 o
  -5   0  10       47.02      208.68     45.48 o
  -4   0  10     4453.56     4227.94    197.33 o
  -3   0  10    34348.11    35096.47    286.91 o
  -2   0  10    11882.36    12071.42    421.37 o
  -1   0  10     3330.43     2936.37    154.42 o
   0   0  10     6387.75     6258.54    239.76 o
   1   0  10     1844.79     1823.91    102.70 o
   2   0  10    11599.45    11135.29    281.03 o
   3   0  10    21939.66    20760.84    348.35 o
   4   0  10     6592.87     6441.21    232.04 o
   5   0  10      656.96      606.12    177.38 o
   6   0  10     5122.53     5644.58    611.43 o
   7   0  10      669.32      749.16    140.10 o
   8   0  10      245.11      190.33     95.16 o
   9   0  10     1557.52     1189.03    545.61 o
  10   0  10        7.63       46.52     71.64 o
  11   0  10      501.21      370.61    114.20 o
 -15   1  10        1.14       44.09     63.35 o
 -14   1  10      346.09      465.50    171.57 o
 -13   1  10      230.22      199.46    106.26 o
 -12   1  10      106.88      115.24     43.55 o
 -11   1  10       69.45       32.77     29.09 o
 -10   1  10      512.05      636.06     81.80 o
  -9   1  10     2190.28     2342.71    140.79 o
  -8   1  10        6.38       51.01     20.26 o
  -7   1  10      147.76      224.58     43.99 o
  -6   1  10      359.52      367.07     50.82 o
  -5   1  10      332.42      378.88     43.17 o
  -4   1  10     8071.44     8794.51    146.10 o
  -3   1  10     6285.96     5958.29    123.41 o
  -2   1  10      274.78      268.45     32.90 o
  -1   1  10      129.14      162.27     37.83 o
   0   1  10      463.87      429.06     45.92 o
   1   1  10      352.28      419.71     46.48 o
   2   1  10     1144.92     1113.60     59.73 o
   3   1  10        8.04      110.57     33.60 o
   4   1  10       44.72      179.09     54.37 o
   5   1  10       22.82       23.42     44.64 o
   6   1  10      276.67      425.04    124.68 o
   7   1  10       11.19      331.36    154.11 o
   8   1  10        7.16      182.68     78.91 o
   9   1  10      202.74      256.31    108.43 o
  10   1  10        1.58       68.41     66.49 o
  11   1  10       80.60      109.28    147.90 o
 -14   2  10       12.47      -13.28     45.09 o
 -13   2  10      419.48      376.81    128.81 o
 -12   2  10     3322.51     2896.17    335.46 o
 -11   2  10     1293.26     1195.42    127.66 o
 -10   2  10        2.83       55.78     35.64 o
  -9   2  10      685.38      645.09     94.61 o
  -8   2  10     1415.02     1427.49    117.67 o
  -7   2  10     3824.05     3595.11    137.28 o
  -6   2  10    18767.33    19168.74    239.31 o
  -5   2  10     4244.34     4400.54    236.26 o
  -4   2  10      451.48      481.67     45.65 o
  -3   2  10    18117.36    18723.88    281.64 o
  -2   2  10     9383.61     9358.64    121.16 o
  -1   2  10     1309.34     1528.97    111.26 o
   0   2  10      460.49      468.58     50.87 o
   1   2  10        2.03       70.04     24.13 o
   2   2  10      764.71      682.53     66.06 o
   3   2  10    16811.50    16761.24    470.78 o
   4   2  10     1836.12     2070.01    125.57 o
   5   2  10       15.22      102.63     45.69 o
   6   2  10     1843.55     1728.66    186.14 o
   7   2  10     1898.61     2006.49    207.81 o
   8   2  10     2880.68     2808.28    335.93 o
   9   2  10      635.29      855.42    183.76 o
  10   2  10      146.50      190.59    134.02 o
  11   2  10      213.70      262.13    195.48 o
 -14   3  10      491.95      449.12    147.77 o
 -13   3  10       68.12      114.56     96.62 o
 -12   3  10      411.75      472.54    142.70 o
 -11   3  10      253.81      105.22     40.87 o
 -10   3  10     2146.66     2145.38    186.89 o
  -9   3  10     3431.05     3531.03    203.75 o
  -8   3  10      379.77      580.92    105.77 o
  -7   3  10     1397.65     1386.65    124.24 o
  -6   3  10     1424.39     1453.39     68.99 o
  -5   3  10     4636.60     5296.41    123.33 o
  -4   3  10     3116.22     3234.92     71.33 o
  -3   3  10     8309.11     8490.18    127.51 o
  -2   3  10      200.77      279.41     46.99 o
  -1   3  10       22.36       68.04     31.41 o
   0   3  10     4357.73     3838.79    109.40 o
   1   3  10     1903.14     1983.07    163.84 o
   2   3  10     2294.15     2213.62    152.85 o
   3   3  10      266.53      383.21     74.10 o
   4   3  10      155.81      107.08     40.77 o
   5   3  10     1077.70     1112.76    135.74 o
   6   3  10     2695.08     2949.82    248.99 o
   7   3  10      949.89      815.79    202.36 o
   8   3  10        2.30       45.44     48.84 o
   9   3  10      130.34      292.43     84.14 o
  10   3  10       84.19      197.09     86.07 o
 -13   4  10      434.92      164.42     94.64 o
 -12   4  10     1157.55     1118.18    351.58 o
 -11   4  10      376.52      650.82    187.42 o
 -10   4  10       78.14      149.64    114.33 o
  -9   4  10       64.43       62.32     34.10 o
  -8   4  10      186.80      246.90    100.98 o
  -7   4  10     1044.25     1392.04    240.55 o
  -6   4  10     1730.49     1860.92    261.67 o
  -5   4  10      853.88      963.18    145.93 o
  -4   4  10     1472.71     1330.88    138.19 o
  -3   4  10     3748.79     3487.44    241.08 o
  -2   4  10     1663.86     1908.87    121.29 o
  -1   4  10       54.45      133.26     35.55 o
   0   4  10     1004.72     1248.00     75.13 o
   1   4  10        3.38       94.78     27.13 o
   2   4  10     1570.16     1858.92    215.80 o
   3   4  10     2153.89     2074.91    143.72 o
   4   4  10     2228.66     2130.10    208.85 o
   5   4  10      198.82       81.10     52.45 o
   6   4  10      247.21      171.37     72.33 o
   7   4  10       67.08       78.71     53.01 o
   8   4  10      382.91      332.45     90.37 o
   9   4  10       99.08      157.38     89.01 o
  10   4  10        4.95       41.73     56.09 o
 -12   5  10      136.80      149.62     99.39 o
 -11   5  10       67.33       63.71     66.88 o
 -10   5  10      264.22      639.45    223.90 o
  -9   5  10     5147.11     6152.91   1134.84 o
  -8   5  10      618.05      797.27    176.05 o
  -7   5  10       74.06      -33.31     89.88 o
  -6   5  10      476.21      478.20    154.91 o
  -5   5  10     1726.90     1876.86    417.93 o
  -4   5  10     1599.99     1500.69    160.19 o
  -3   5  10     2185.52     2003.38    459.17 o
  -2   5  10        0.85       49.63     16.44 o
  -1   5  10       29.38       56.55     44.90 o
   0   5  10    11136.58    12086.33    382.96 o
   1   5  10     1409.83     1210.63     77.90 o
   2   5  10     2212.17     2289.81    123.61 o
   3   5  10       90.07      132.91     52.32 o
   4   5  10     1284.67     1332.89    128.15 o
   5   5  10      736.09      771.45    158.76 o
   6   5  10     3679.20     4073.34    373.26 o
   7   5  10       63.07      207.40     82.69 o
   8   5  10       26.17      126.42     62.19 o
   9   5  10      596.91      844.53    312.85 o
 -11   6  10        9.23       55.51     92.79 o
 -10   6  10      126.12      208.83    122.39 o
  -9   6  10       61.54      151.73     75.60 o
  -8   6  10      181.06      184.25    137.72 o
  -7   6  10       25.86      200.11    117.11 o
  -6   6  10       75.26      178.43    100.72 o
  -4   6  10      555.08      360.57    137.72 o
  -3   6  10      175.98      145.92    121.86 o
  -2   6  10      150.20       90.53     25.83 o
  -1   6  10      129.39      193.63     42.14 o
   0   6  10      154.60      165.56     41.78 o
   1   6  10     1541.77     1534.11    216.62 o
   2   6  10      678.75      688.83    119.24 o
   3   6  10       15.99       69.91     28.84 o
   4   6  10      126.78      157.11     62.78 o
   5   6  10      346.87      381.28    150.41 o
   6   6  10      138.52       96.36     78.78 o
   7   6  10       12.31      140.18     77.57 o
   8   6  10       75.50      121.27     68.10 o
 -10   7  10       60.94      288.40    113.93 o
  -9   7  10     1292.61     1479.28    486.40 o
  -8   7  10      228.82       81.42    131.91 o
  -7   7  10       26.05       98.60     96.22 o
  -6   7  10     1050.38      915.69    368.50 o
  -5   7  10      904.92      536.89    194.03 o
  -4   7  10     1112.51     1131.40    316.69 o
  -3   7  10     2002.87     1859.14    426.92 o
  -2   7  10      176.62      144.60     74.81 o
  -1   7  10      674.35      594.35    166.80 o
   0   7  10     3297.62     3662.58    372.79 o
   1   7  10      773.98      788.01    139.33 o
   2   7  10       99.48      140.70     72.91 o
   3   7  10      129.55      210.46     56.17 o
   4   7  10      475.44      495.62    202.62 o
   5   7  10      505.32      523.40    174.47 o
   6   7  10     1027.59      783.06    197.49 o
  -7   8  10       41.03      225.75     85.12 o
  -6   8  10      137.17      245.31    161.25 o
  -5   8  10      121.69      130.85     91.20 o
  -4   8  10      601.33      926.53    180.02 o
  -3   8  10      111.69      408.41    153.32 o
  -2   8  10      403.51      221.26     84.85 o
  -1   8  10      231.28      313.78    102.83 o
   0   8  10      875.63     1156.51    212.53 o
   1   8  10      438.67      499.32    188.48 o
   2   8  10       55.45       98.51     50.45 o
   3   8  10      134.43       94.85     43.50 o
   4   8  10        3.84       86.83     44.74 o
 -14   1  11      372.78      213.82    138.12 o
 -13   1  11      729.43      592.50    119.02 o
 -12   1  11      609.12      359.38     96.15 o
 -11   1  11      236.76      282.47    105.76 o
 -10   1  11      769.33      802.71     81.04 o
  -9   1  11     7388.32     7495.86    198.32 o
  -8   1  11      772.36      929.66    119.67 o
  -7   1  11      923.65      777.06     76.42 o
  -6   1  11     1399.17     1581.97     85.22 o
  -5   1  11     3045.55     3068.83     82.72 o
  -4   1  11     6328.27     6306.94    120.05 o
  -3   1  11    10855.11    10637.42    235.00 o
  -2   1  11      329.70      617.92     52.48 o
  -1   1  11     2428.69     2578.08     74.95 o
   0   1  11     9967.21     8967.91    160.70 o
   1   1  11     2636.38     2530.82     90.05 o
   2   1  11     2309.58     2171.16     92.15 o
   3   1  11      138.17      186.98     44.34 o
   4   1  11       19.30       52.63     42.29 o
   5   1  11     2279.38     2148.29    199.14 o
   6   1  11     5902.48     6230.43    593.46 o
   7   1  11       62.20      125.11     83.27 o
   8   1  11       24.81      130.73     87.89 o
   9   1  11      606.13      666.55    103.89 o
  10   1  11       12.74       55.89     59.50 o
 -14   2  11       53.80       31.09     40.74 o
 -13   2  11        2.65      107.10     56.08 o
 -12   2  11      315.21      208.76    132.42 o
 -11   2  11     1239.69     1043.13    300.69 o
 -10   2  11      654.42      624.12    108.92 o
  -9   2  11       65.21       77.28     27.04 o
  -8   2  11       21.98       68.50     29.50 o
  -7   2  11       83.70      131.25     26.19 o
  -6   2  11     4360.47     4509.45    137.10 o
  -5   2  11      541.63      697.47     84.43 o
  -4   2  11     1334.46     1504.73     82.49 o
  -3   2  11     9671.62    10321.88    178.01 o
  -2   2  11      486.21      419.63     46.47 o
  -1   2  11     5319.97     4988.98    123.95 o
   0   2  11     2562.30     2787.68    122.17 o
   1   2  11     1068.85      948.29     74.42 o
   2   2  11      297.57      193.72     43.60 o
   3   2  11     3290.24     3569.67    269.44 o
   4   2  11      278.38      393.06     68.14 o
   5   2  11     2776.02     2592.55    187.91 o
   6   2  11       33.65       81.48     58.70 o
   7   2  11       11.93       55.58     42.16 o
   8   2  11      374.40      190.80    102.89 o
   9   2  11      129.68      136.76     77.81 o
  10   2  11        0.54      124.92     69.75 o
 -14   3  11      214.80      334.40    135.87 o
 -13   3  11      102.67      243.20    135.61 o
 -12   3  11      435.58      478.98    179.23 o
 -11   3  11      183.67      199.37     39.78 o
 -10   3  11     1622.49     1495.07    165.48 o
  -9   3  11     3857.13     4246.76    176.22 o
  -8   3  11      170.34      204.70     52.36 o
  -7   3  11       31.45      123.25     28.97 o
  -6   3  11      844.56      984.59     62.85 o
  -5   3  11      231.50      259.38     35.32 o
  -4   3  11     7848.04     8096.66    226.95 o
  -3   3  11     2822.57     2808.13    127.13 o
  -2   3  11      973.21     1056.57     96.98 o
  -1   3  11      793.47      742.94     49.08 o
   0   3  11     4565.46     4653.65    142.59 o
   1   3  11        6.21       97.01     39.26 o
   2   3  11      657.60      908.26     73.86 o
   3   3  11      234.99      286.88     76.08 o
   4   3  11      292.15      227.13     74.32 o
   5   3  11      919.70      927.98    245.84 o
   6   3  11     2148.69     2401.02    280.52 o
   7   3  11      746.40      797.71    161.80 o
   8   3  11        5.82      107.67     75.87 o
   9   3  11      551.69      409.47    219.94 o
  10   3  11        3.84      177.53     82.21 o
 -13   4  11       28.49      144.60     79.57 o
 -12   4  11     2320.23     2053.17    543.76 o
 -11   4  11      904.26      949.58    138.49 o
 -10   4  11      248.45      159.04    112.67 o
  -9   4  11       68.96       58.05     48.51 o
  -8   4  11     1040.11     1475.58    314.04 o
  -7   4  11     4416.81     4695.57    557.77 o
  -6   4  11     5653.56     5384.46    336.51 o
  -5   4  11       77.07      139.20     63.05 o
  -4   4  11      584.23      713.91    345.90 o
  -3   4  11     2632.72     2977.16    107.36 o
  -2   4  11     1074.96     1209.79     81.30 o
  -1   4  11     3406.17     3207.00    115.77 o
   0   4  11     1657.58     1768.79    171.55 o
   1   4  11        8.76      123.95     41.90 o
   2   4  11     2559.59     2465.86    105.47 o
   3   4  11     6519.68     7139.85    529.02 o
   4   4  11      492.94      156.70     70.91 o
   5   4  11      130.92      239.51     87.75 o
   6   4  11        3.20      125.35     62.45 o
   7   4  11       32.90      157.73     80.98 o
   8   4  11     2320.04     2469.49    138.36 o
   9   4  11      683.45      808.87    119.89 o
 -12   5  11       14.57      239.76    110.76 o
 -11   5  11      511.08      369.03    212.80 o
 -10   5  11      686.61     1077.74    257.47 o
  -9   5  11      188.54      283.91    156.76 o
  -8   5  11     1175.02     1099.68    473.18 o
  -7   5  11      158.72      197.73    101.24 o
  -6   5  11       86.14      294.48    129.53 o
  -5   5  11      913.57      494.59    191.92 o
  -4   5  11     1343.33     1426.15    187.69 o
  -3   5  11      759.40     1006.36    192.18 o
  -2   5  11     1319.11     1271.33    117.81 o
  -1   5  11     2456.81     2393.01    188.83 o
   0   5  11     1202.57     1369.93     88.62 o
   1   5  11      113.62      107.76     37.15 o
   2   5  11       30.85       78.60     68.83 o
   3   5  11      696.56      616.86     86.34 o
   4   5  11      264.22      251.10     77.77 o
   5   5  11     1243.40     1263.71    147.32 o
   6   5  11      338.04      388.18    175.39 o
   7   5  11      603.20      560.34    111.51 o
   8   5  11       30.91      149.42     79.96 o
 -11   6  11       54.82      212.27     77.19 o
 -10   6  11      542.29      480.32    249.81 o
  -9   6  11       11.08      137.99    122.92 o
  -8   6  11      208.71      155.17    135.08 o
  -7   6  11     1564.46     1375.92    479.52 o
  -6   6  11     5143.00     6188.60    932.35 o
  -5   6  11      247.25      650.82    144.86 o
  -4   6  11       30.01       82.48     55.25 o
  -3   6  11     3117.97     3501.00    569.93 o
  -2   6  11       25.92       37.15     41.28 o
  -1   6  11      840.44     1019.55    111.98 o
   0   6  11     2502.79     2351.49    305.52 o
   1   6  11        2.16      116.02     58.39 o
   2   6  11      700.58      700.50    124.68 o
   3   6  11     1569.25     1301.30    249.18 o
   4   6  11       20.79      137.30     91.60 o
   5   6  11      345.12      387.57     96.85 o
   6   6  11       43.36       98.59     59.61 o
   7   6  11        8.01      151.01     89.08 o
  -9   7  11       28.59       11.37     66.35 o
  -8   7  11       83.14       61.86     58.68 o
  -7   7  11      468.60      398.10    180.28 o
  -6   7  11      180.92      176.85     97.28 o
  -5   7  11      477.68      330.43    199.05 o
  -4   7  11       64.27       91.99     88.82 o
  -3   7  11      764.66      691.00    170.77 o
  -2   7  11      993.60     1347.37    220.20 o
  -1   7  11     1177.71     1309.06    151.73 o
   0   7  11      199.71      170.26     65.05 o
   1   7  11       21.54      104.67     61.46 o
   2   7  11      226.24      162.80    111.55 o
   3   7  11        3.48       75.69     36.57 o
   4   7  11     1323.43     1253.78    191.65 o
   5   7  11        0.21      134.70     62.12 o
  -7   8  11      764.60      713.47    272.54 o
  -6   8  11      879.65      586.58    260.64 o
  -5   8  11      138.91       63.97    103.89 o
  -4   8  11       27.48      265.67    166.01 o
  -3   8  11      163.13       76.92     84.06 o
  -2   8  11      115.88       81.42     89.35 o
  -1   8  11     1104.68     1207.53    347.61 o
   0   8  11      235.14      336.25    178.96 o
   1   8  11      185.56      243.73    140.90 o
   2   8  11      358.29      306.34     68.46 o
   3   8  11      514.49      710.56    213.33 o
 -14   0  12      245.09       33.04     88.82 o
 -13   0  12       94.89       94.11     63.71 o
 -12   0  12     1125.49     1215.73    289.19 o
 -11   0  12      155.00      118.75     78.51 o
 -10   0  12     6706.70     7172.60    344.18 o
  -9   0  12      285.28      347.05    101.80 o
  -8   0  12      382.24      417.69    184.25 o
  -7   0  12     7097.44     6969.46    268.71 o
  -6   0  12     7248.41     6949.21    283.48 o
  -5   0  12      279.74      281.70     74.71 o
  -4   0  12     3506.14     3030.61    125.35 o
  -3   0  12     4705.24     4961.39    311.66 o
  -2   0  12       38.74      135.92     53.91 o
  -1   0  12    28648.61    27825.37    771.42 o
   0   0  12     2864.83     2405.48    143.60 o
   1   0  12       64.17      130.13     71.51 o
   2   0  12     2053.13     1601.47    123.43 o
   3   0  12     4657.99     4965.37    315.32 o
   4   0  12      187.97      231.73     84.59 o
   5   0  12     4766.25     5020.72    448.33 o
   6   0  12     1112.22     1400.24    292.90 o
   7   0  12       79.92      184.25    123.45 o
   8   0  12     2626.13     2363.78    567.81 o
   9   0  12     1520.73     1768.74    195.35 o
  10   0  12       10.87       87.76    104.95 o
 -14   1  12       61.75      142.62    105.21 o
 -13   1  12        9.28      176.05    113.93 o
 -12   1  12      123.97       99.27     44.12 o
 -11   1  12      896.03      703.90    215.22 o
 -10   1  12      599.80      571.77     85.28 o
  -9   1  12      976.26     1062.65     90.20 o
  -8   1  12      225.87      234.29     49.61 o
  -7   1  12      607.69      663.12     84.29 o
  -6   1  12      191.80      186.64     34.27 o
  -5   1  12      406.27      472.67     55.73 o
  -4   1  12     1100.13     1258.02    100.62 o
  -3   1  12      289.03      364.91     62.35 o
  -2   1  12      732.28      745.58     53.18 o
  -1   1  12      619.55      783.38     49.86 o
   0   1  12       38.67      126.38     40.63 o
   1   1  12      316.28      378.46     53.19 o
   2   1  12     1370.21     1244.74     99.76 o
   3   1  12        3.00       56.29     41.31 o
   4   1  12       83.23       55.28     31.79 o
   5   1  12       57.11      158.97     69.17 o
   6   1  12     1870.99     1962.73    272.80 o
   7   1  12      309.92      369.04    108.21 o
   8   1  12        9.68       96.77     49.38 o
   9   1  12        1.51      185.12     67.11 o
  10   1  12       62.74      145.02     78.24 o
 -14   2  12        0.90       48.12     45.60 o
 -13   2  12       54.01       83.83     42.84 o
 -12   2  12     1270.50     1114.73    109.97 o
 -11   2  12      272.79      281.75     55.48 o
 -10   2  12     2052.79     1911.49    588.17 o
  -9   2  12      878.23      722.54    147.25 o
  -8   2  12      233.38      206.55     42.95 o
  -7   2  12     6487.52     6723.66    137.44 o
  -6   2  12    10067.52    10725.05    275.19 o
  -5   2  12      993.97     1115.55     86.61 o
  -4   2  12     2642.25     2622.40    143.95 o
  -3   2  12     3255.01     3126.04    100.69 o
  -2   2  12      359.78      401.90     44.20 o
  -1   2  12    12600.73    12538.39    209.30 o
   0   2  12     7117.35     6351.88    356.33 o
   1   2  12      877.13      945.74     76.72 o
   2   2  12     2534.46     2386.49    103.72 o
   3   2  12     2322.05     2454.17    142.23 o
   4   2  12       53.88      130.37     45.25 o
   5   2  12     1448.54     1677.78    170.34 o
   6   2  12       58.32       91.06     64.00 o
   7   2  12      166.29       96.68     68.14 o
   8   2  12     1661.47     1514.74    177.02 o
   9   2  12     1208.28     1167.45    222.98 o
  10   2  12        5.73       49.15     65.73 o
 -14   3  12      262.02      250.86    115.78 o
 -13   3  12      519.88      426.65    246.37 o
 -12   3  12       75.13      124.69     37.00 o
 -11   3  12      112.71      124.27     37.08 o
 -10   3  12      117.36      104.13     62.81 o
  -9   3  12     3017.52     3706.68    225.39 o
  -8   3  12      233.05      168.32     60.83 o
  -7   3  12     1470.16     1689.99    142.36 o
  -6   3  12      910.03      939.19     68.93 o
  -5   3  12     1806.53     1956.09    150.48 o
  -4   3  12     3509.73     3566.43    119.38 o
  -3   3  12     2451.40     2367.11    125.15 o
  -2   3  12     1360.51     1445.72    121.31 o
  -1   3  12       70.08       99.04     26.67 o
   0   3  12     2678.59     2595.83    109.12 o
   1   3  12       39.43       71.36     39.45 o
   2   3  12     2368.54     2315.61    182.02 o
   3   3  12      108.95       86.23     41.12 o
   4   3  12      244.19      405.43    111.08 o
   5   3  12      583.36      663.68    111.15 o
   6   3  12      694.66      844.76    161.05 o
   7   3  12       65.78      158.36    156.89 o
   8   3  12      428.09      265.80     83.59 o
   9   3  12      167.41      185.71     62.76 o
 -13   4  12       63.71       96.49     71.11 o
 -12   4  12      915.98      807.31    304.26 o
 -11   4  12        3.28       19.80     69.79 o
 -10   4  12      470.54      298.91    173.28 o
  -9   4  12      214.01      102.42     39.28 o
  -8   4  12       61.71      241.35    136.40 o
  -7   4  12      727.82      780.61    218.09 o
  -6   4  12     2891.08     3123.25    308.23 o
  -5   4  12     1274.82     1556.20    167.86 o
  -4   4  12        6.03       62.45     45.33 o
  -3   4  12      530.04      538.25     99.66 o
  -2   4  12      463.80      403.44     83.05 o
  -1   4  12     3624.21     4094.34    159.23 o
   0   4  12      525.54      560.74     76.18 o
   1   4  12      886.61      789.66    103.47 o
   2   4  12     1226.93     1173.32    201.91 o
   3   4  12     2153.79     2170.40    138.84 o
   4   4  12       17.40       53.45     56.05 o
   5   4  12       87.32      134.50     62.67 o
   6   4  12      194.42       86.30     53.46 o
   7   4  12      160.38      154.74     61.43 o
   8   4  12      819.56     1082.27    370.08 o
   9   4  12      338.10      240.65    113.40 o
 -12   5  12      589.94      288.67    203.02 o
 -11   5  12      146.08      236.85    154.64 o
 -10   5  12      176.16      198.26     88.03 o
  -9   5  12     1983.55     1772.17    428.24 o
  -8   5  12        0.06      161.78    137.72 o
  -7   5  12     1272.55     1304.55    328.32 o
  -6   5  12      148.12      156.23    128.47 o
  -5   5  12      676.60      604.29    211.21 o
  -4   5  12     7501.68     7657.04    488.25 o
  -3   5  12     2019.86     2324.10    112.00 o
  -2   5  12     1915.74     2163.70    186.68 o
  -1   5  12        0.50      117.78     35.10 o
   0   5  12     4040.24     4046.03    169.23 o
   1   5  12       12.74      111.20     34.53 o
   2   5  12     3332.43     3434.73    451.56 o
   3   5  12      271.11      257.88    102.65 o
   4   5  12      339.44      149.10     65.95 o
   5   5  12      791.22     1065.83    164.06 o
   6   5  12      673.25     1012.55    122.04 o
   7   5  12       61.75      170.51     71.07 o
   8   5  12      153.11      247.81    126.36 o
 -10   6  12       52.82       76.92     81.15 o
  -9   6  12       23.60      121.07    129.53 o
  -8   6  12      554.57      204.60    181.08 o
  -7   6  12      130.00      239.76    115.25 o
  -6   6  12       11.35       93.05    100.19 o
  -5   6  12      573.82      540.59    173.15 o
  -4   6  12     1161.22     1085.67    271.22 o
  -3   6  12       64.26      253.51    164.95 o
  -2   6  12       27.42       36.43     19.85 o
  -1   6  12       16.70       50.49     44.67 o
   0   6  12      395.32      312.26     68.61 o
   1   6  12     2195.75     2298.63    222.93 o
   2   6  12     1000.70      900.69    177.96 o
   3   6  12        9.05       95.08     44.94 o
   4   6  12      272.00      213.28     82.11 o
   5   6  12       54.73      192.73     89.38 o
   6   6  12      176.54      226.38     73.80 o
  -9   7  12     1217.60      590.02    377.75 o
  -8   7  12        0.13       65.29     93.84 o
  -7   7  12      123.69      138.52    109.70 o
  -6   7  12      203.35      150.68     92.52 o
  -5   7  12        0.70       24.32     60.54 o
  -4   7  12     2427.98     2651.92    618.83 o
  -3   7  12     1272.48     1438.57    333.60 o
  -2   7  12      160.31      151.21    112.08 o
  -1   7  12       48.33       40.76     23.79 o
   0   7  12      444.53      447.71    137.33 o
   1   7  12      150.37      180.01     77.32 o
   2   7  12     1982.68     2463.81    286.78 o
   3   7  12      660.99      266.05    105.52 o
   4   7  12      267.72      213.14     79.57 o
   5   7  12      248.26      200.77     70.42 o
  -6   8  12       48.72      108.91     90.14 o
  -5   8  12      418.63      270.16    100.45 o
  -4   8  12      191.39      353.69    210.95 o
  -2   8  12       16.06      383.30    200.64 o
  -1   8  12      265.65      246.63    217.82 o
   0   8  12        4.76       56.31     77.72 o
   1   8  12      314.04      157.55     87.76 o
   2   8  12      124.34      227.87     76.13 o
 -14   1  13       33.85       78.53     84.72 o
 -13   1  13     2079.31     1587.63    336.91 o
 -12   1  13     1760.06     1348.25    288.52 o
 -11   1  13       16.47       34.23     31.34 o
 -10   1  13      533.60      296.19     62.59 o
  -9   1  13     3688.01     3940.51    174.88 o
  -8   1  13      558.06      452.20     83.25 o
  -7   1  13     4020.66     4160.19    153.86 o
  -6   1  13       28.00       94.59     28.04 o
  -5   1  13      622.29      637.81     48.78 o
  -4   1  13    14003.60    14222.30    306.21 o
  -3   1  13     5982.83     6285.96    130.90 o
  -2   1  13     2134.81     2027.79     94.67 o
  -1   1  13      222.48      252.71     56.96 o
   0   1  13     4192.32     3993.02    165.26 o
   1   1  13     2888.43     2574.42     99.55 o
   2   1  13    14231.54    14253.19    232.58 o
   3   1  13       90.63      139.44     45.40 o
   4   1  13      807.92      956.20    141.94 o
   5   1  13     2948.22     3003.83    278.19 o
   6   1  13      408.25      611.75    157.68 o
   7   1  13      773.06      728.82    114.44 o
   8   1  13      552.76      692.48    107.75 o
   9   1  13        0.46       77.39     70.41 o
 -14   2  13        3.14       73.70    106.40 o
 -13   2  13       94.66      142.84     65.73 o
 -12   2  13      154.15      176.31     46.83 o
 -11   2  13       37.29       62.64     31.14 o
 -10   2  13      288.21      266.91     59.15 o
  -9   2  13      118.15       84.38     35.83 o
  -8   2  13     1053.95      864.43    105.60 o
  -7   2  13     1960.76     2112.80     96.11 o
  -6   2  13      725.40      841.51    104.39 o
  -5   2  13     2941.37     3246.25    130.36 o
  -4   2  13     1830.92     2046.80    135.10 o
  -3   2  13      252.17      326.49     42.34 o
  -2   2  13      122.36      214.51     52.01 o
  -1   2  13     6894.57     6471.24    176.14 o
   0   2  13      516.94      623.29     75.70 o
   1   2  13     1139.73     1030.73     63.06 o
   2   2  13      374.29      299.13     77.42 o
   3   2  13      489.92      462.05     80.79 o
   4   2  13     1348.88     1260.76    148.98 o
   5   2  13      223.58      261.26     81.80 o
   6   2  13       34.89       35.45     64.45 o
   7   2  13        0.01       11.80     67.14 o
   8   2  13      341.24      236.26    127.15 o
   9   2  13       53.27      253.42     97.55 o
 -13   3  13      592.41      488.51    272.80 o
 -12   3  13       92.83      208.68    147.90 o
 -11   3  13       12.43       92.29     30.04 o
 -10   3  13     1461.46     1459.74    175.07 o
  -9   3  13     1136.70     1069.86    147.60 o
  -8   3  13       43.47      132.43     52.93 o
  -7   3  13      275.21      339.40     52.40 o
  -6   3  13      247.44      273.90     45.98 o
  -5   3  13      558.46      560.03     57.12 o
  -4   3  13     6386.08     5882.10    229.32 o
  -3   3  13     3051.74     3004.76    175.38 o
  -2   3  13      367.89      358.20     65.23 o
  -1   3  13       42.32       53.49     31.08 o
   0   3  13      224.75      212.42     51.56 o
   1   3  13     2513.64     2383.22    132.02 o
   2   3  13     2536.99     2416.72    403.73 o
   3   3  13      618.03      709.18    146.72 o
   4   3  13      101.48      160.33     83.30 o
   5   3  13     1728.36     1694.11    211.47 o
   6   3  13      567.19      472.59    150.78 o
   7   3  13        5.70      188.01     78.11 o
   8   3  13       21.06       17.61     73.36 o
   9   3  13        1.57       67.65     61.92 o
 -13   4  13        1.59       34.63     84.06 o
 -12   4  13      157.80      438.55    248.22 o
 -11   4  13       30.29      189.27    121.07 o
 -10   4  13     2611.59     3318.60    367.70 o
  -9   4  13      377.55      489.04    182.40 o
  -8   4  13       25.43       98.34     93.05 o
  -7   4  13     1401.88     1203.57    360.57 o
  -6   4  13     1188.96     1170.79    199.58 o
  -5   4  13      652.43      589.50     82.27 o
  -4   4  13     2753.44     2810.05    111.58 o
  -3   4  13     2499.11     2550.39     99.45 o
  -2   4  13      936.63     1016.62     75.26 o
  -1   4  13     5525.38     6167.37    197.62 o
   0   4  13      737.15      870.22     87.07 o
   1   4  13     1550.72     1656.24    203.41 o
   2   4  13      153.24       85.63     45.17 o
   3   4  13      432.83      444.38     87.70 o
   4   4  13     1783.19     1792.33    294.07 o
   5   4  13     3568.36     3589.57    508.81 o
   6   4  13       60.64      123.38     72.31 o
   7   4  13      187.51      192.75     85.11 o
   8   4  13      836.06      867.06    147.71 o
 -12   5  13      183.77      136.40    111.82 o
 -10   5  13      132.52      277.03    152.00 o
  -9   5  13       36.54      175.53    128.47 o
  -8   5  13      718.89      915.17    261.17 o
  -7   5  13      239.80      295.54    154.64 o
  -6   5  13      159.40      223.64    105.74 o
  -5   5  13      238.78      362.95    126.09 o
  -4   5  13       16.09      220.46    138.78 o
  -3   5  13      356.35      319.25     73.44 o
  -2   5  13      415.06      367.89     78.22 o
  -1   5  13      772.87      752.76    123.71 o
   0   5  13      122.50      173.17     47.90 o
   1   5  13        6.67       64.87     37.72 o
   2   5  13      346.70      387.10     83.16 o
   3   5  13       21.63       45.89     30.62 o
   4   5  13     1750.00     1846.39    318.14 o
   5   5  13      207.14      296.64     88.01 o
   6   5  13      213.07      213.34    100.72 o
   7   5  13        1.09      129.05     65.33 o
 -10   6  13     1211.93      807.05    551.69 o
  -9   6  13      173.42      255.89    165.74 o
  -8   6  13       21.53      254.30    102.57 o
  -7   6  13      997.61     1194.31    384.36 o
  -6   6  13     1287.21     1184.00    207.25 o
  -5   6  13      299.65      280.74    199.85 o
  -4   6  13      905.74      686.51    181.08 o
  -3   6  13      139.38      121.86    102.04 o
  -2   6  13      934.04      900.40    146.64 o
  -1   6  13     7134.81     8813.14    261.57 o
   0   6  13       95.37      351.16    117.59 o
   1   6  13      160.92      173.50    132.57 o
   2   6  13      595.41      395.40    118.09 o
   3   6  13      431.75      322.71     98.54 o
   4   6  13     1161.92     1176.22    200.86 o
   5   6  13      912.68     1022.82    221.65 o
   6   6  13       80.12      145.30     53.15 o
  -9   7  13      220.68      110.50    117.90 o
  -8   7  13       64.80      148.30    100.72 o
  -7   7  13      310.82       88.29    120.01 o
  -6   7  13      172.21      378.01    205.66 o
  -5   7  13      733.23      748.89    211.21 o
  -4   7  13       67.52       60.80     92.52 o
  -3   7  13       70.78      168.65    113.14 o
  -2   7  13      941.68     1012.44    162.57 o
  -1   7  13       15.07       84.84     26.46 o
   0   7  13       74.52       67.31     23.58 o
   1   7  13        0.09       97.14     40.15 o
   2   7  13      516.62      498.23    129.76 o
   3   7  13      315.10      247.92     88.93 o
   4   7  13      363.47      279.89    136.01 o
  -5   8  13      272.38      282.32    117.11 o
  -4   8  13       60.56      -25.64     74.55 o
  -3   8  13      167.79      200.37     91.73 o
  -2   8  13      367.54      401.54    163.89 o
  -1   8  13     1380.23     1929.20    193.77 o
   0   8  13      588.74      501.99    123.71 o
 -14   0  14      410.71      283.91     81.68 o
 -13   0  14      285.44      318.80     83.27 o
 -12   0  14      291.86      473.97    220.20 o
 -10   0  14     5303.72     5597.94    424.91 o
  -9   0  14     1396.46     1359.54    135.87 o
  -8   0  14      328.97      373.93    100.23 o
  -7   0  14     2188.03     2232.58    173.24 o
  -6   0  14     3262.89     3809.57    164.85 o
  -5   0  14     2736.09     2967.63    179.27 o
  -4   0  14     5011.70     4889.27    207.64 o
  -3   0  14      164.35      165.37    150.94 o
  -2   0  14     1284.88     1156.03    141.16 o
  -1   0  14     9240.33     8834.88    339.63 o
   0   0  14     2203.49     2493.91    152.86 o
   1   0  14     3231.93     2859.32    164.25 o
   2   0  14      774.82      571.53    118.82 o
   3   0  14     4898.03     4846.52    720.08 o
   4   0  14     6320.90     6167.98    417.40 o
   5   0  14     5813.20     5450.28    808.63 o
   6   0  14      964.16      668.00    168.65 o
   7   0  14      643.80      802.55    161.78 o
   8   0  14     1372.12     1398.92    250.60 o
   9   0  14       35.81       99.92     95.16 o
 -14   1  14       91.94      137.75     53.62 o
 -13   1  14      455.77      270.52    102.04 o
 -12   1  14       52.83       64.84     53.40 o
 -11   1  14       70.51      104.18     38.56 o
 -10   1  14      120.40      132.01     62.90 o
  -9   1  14      101.29       93.04     37.14 o
  -8   1  14      308.34      234.04     78.71 o
  -7   1  14      894.76      987.77    120.20 o
  -6   1  14      314.52      255.18     48.20 o
  -5   1  14      327.39      299.53     48.43 o
  -4   1  14      891.51      892.46    112.46 o
  -3   1  14       95.28       77.20     40.22 o
  -2   1  14       69.43      113.68     35.71 o
  -1   1  14        5.06      102.49     37.45 o
   0   1  14      187.89      236.55     66.47 o
   1   1  14       28.31       70.44     40.91 o
   2   1  14      728.08      606.34     91.02 o
   3   1  14       43.90      151.84     73.74 o
   4   1  14      756.53      569.17    101.53 o
   5   1  14      906.59      729.99    178.96 o
   6   1  14       14.77       32.29    167.99 o
   7   1  14       17.37       71.16     69.78 o
   8   1  14       97.72      175.48     82.40 o
   9   1  14       30.56       69.10     72.61 o
 -14   2  14      330.39      304.79    151.73 o
 -13   2  14      348.22      472.91    214.38 o
 -12   2  14      256.70      279.94    112.35 o
 -11   2  14      185.90      170.84     49.93 o
 -10   2  14     3936.43     4372.45    297.65 o
  -9   2  14      559.97      597.40    130.96 o
  -8   2  14       44.33       89.32     33.02 o
  -7   2  14     2636.58     2560.61    154.06 o
  -6   2  14      216.15      214.59     47.31 o
  -5   2  14     1186.91     1146.38     78.04 o
  -4   2  14     3879.77     3667.01    101.61 o
  -3   2  14       94.02      155.05     39.87 o
  -2   2  14     2185.53     2130.70     92.41 o
  -1   2  14    18040.13    18226.61    401.08 o
   0   2  14     1598.18     1736.77    142.54 o
   1   2  14      569.43      608.95     64.53 o
   2   2  14       37.88       70.09     39.11 o
   3   2  14      179.39      140.84     67.39 o
   4   2  14     2750.65     2754.54    232.85 o
   5   2  14     2053.32     1876.98    317.70 o
   6   2  14       44.04      132.82     84.18 o
   7   2  14       89.60      176.08     86.24 o
   8   2  14      680.83      843.14    152.46 o
   9   2  14       46.06      163.53     78.19 o
 -13   3  14     1003.80      779.56    351.58 o
 -12   3  14      484.11      349.25    116.30 o
 -11   3  14      699.97      376.16    219.94 o
 -10   3  14        2.82       45.48     40.81 o
  -9   3  14      583.40      448.46    113.60 o
  -8   3  14      259.37      318.64     72.05 o
  -7   3  14     1699.90     1980.44    155.00 o
  -6   3  14       20.13       42.31     18.67 o
  -5   3  14        1.01       63.26     25.29 o
  -4   3  14     3047.07     2882.47    158.19 o
  -3   3  14      754.65      810.19     67.74 o
  -2   3  14     2755.16     2547.67    134.18 o
  -1   3  14      133.76      192.51     47.14 o
   0   3  14     1561.39     1495.86     89.74 o
   1   3  14      886.23     1034.89    109.09 o
   2   3  14     4262.16     4592.32    247.73 o
   3   3  14       34.78       59.03     45.40 o
   4   3  14       35.84       49.83     74.41 o
   5   3  14     1029.64     1014.55    156.17 o
   6   3  14      347.58      566.27    174.86 o
   7   3  14      508.07      665.94    117.05 o
   8   3  14      120.15       99.74     51.28 o
 -12   4  14      146.33       92.79    102.30 o
 -11   4  14      136.59      317.74    145.39 o
 -10   4  14     1633.88     1217.31    509.13 o
  -9   4  14      159.40       51.55     74.55 o
  -8   4  14      560.79      507.54    180.55 o
  -7   4  14      955.36      961.43    390.70 o
  -6   4  14      153.50      113.69     28.68 o
  -5   4  14      862.02      722.24     66.41 o
  -4   4  14      822.94      941.58    143.98 o
  -3   4  14      909.65      898.30    103.66 o
  -2   4  14      653.41      740.90    109.43 o
  -1   4  14     1284.02     1033.08    103.24 o
   0   4  14      864.72      887.91    124.11 o
   1   4  14        5.23       72.92     49.29 o
   2   4  14      302.21      202.52     64.49 o
   3   4  14      170.80      311.49     93.43 o
   4   4  14      590.45      709.37    165.27 o
   5   4  14      367.83      221.26    111.15 o
   6   4  14       13.42      125.56     80.63 o
   7   4  14      183.78      334.48    129.15 o
 -11   5  14      136.58      245.05    154.38 o
 -10   5  14       75.58      153.06    110.23 o
  -9   5  14      885.10      766.60    224.17 o
  -8   5  14     1090.20      880.54    432.47 o
  -7   5  14     2728.39     3075.93    638.92 o
  -6   5  14       86.07       58.95     85.91 o
  -5   5  14      215.95      310.08    127.41 o
  -4   5  14     2884.31     3256.21    420.31 o
  -3   5  14     2587.91     2572.69    154.43 o
  -2   5  14     1906.30     2056.35    157.33 o
  -1   5  14       61.70      104.56     42.02 o
   0   5  14      130.72      171.38     52.05 o
   1   5  14     1537.87     1466.00    285.38 o
   2   5  14     5059.00     4873.38    518.55 o
   3   5  14        4.89      107.19     70.67 o
   4   5  14       18.71      117.78     43.47 o
   5   5  14      610.38      749.90    191.93 o
   6   5  14      199.35      209.44     61.98 o
 -10   6  14      156.82      249.28    132.70 o
  -9   6  14      509.54      210.95    128.74 o
  -8   6  14      853.35      766.87    343.91 o
  -7   6  14        2.78      266.46    176.85 o
  -6   6  14       19.37      145.92    111.29 o
  -5   6  14      104.08      791.98    214.91 o
  -4   6  14       26.34      175.26    120.54 o
  -3   6  14      559.33      745.46    167.07 o
  -2   6  14      123.67       66.69     30.92 o
  -1   6  14       10.11      102.66     43.37 o
   0   6  14      134.39      180.83     66.42 o
   1   6  14      256.83      208.92     66.65 o
   2   6  14       30.80      146.90     66.35 o
   3   6  14       43.99       64.70     46.79 o
   4   6  14        5.05      144.81     60.40 o
   5   6  14        3.61       91.50     51.69 o
  -8   7  14      527.64      430.62    182.66 o
  -7   7  14     1138.90     1684.68    186.89 o
  -5   7  14      359.27      552.48    153.58 o
  -4   7  14     1849.42     1797.29    502.52 o
  -3   7  14      512.27      389.12    112.61 o
  -2   7  14      248.42      324.09    103.89 o
  -1   7  14      123.78      126.62     69.79 o
   0   7  14       89.91       57.62     33.74 o
   1   7  14      560.99      587.93    145.68 o
   2   7  14     2291.55     1810.03    417.26 o
   3   7  14      180.98      106.51     47.32 o
  -4   8  14      155.01      114.73    101.51 o
  -3   8  14      333.62      335.98    110.76 o
  -2   8  14      167.42      148.03    145.65 o
 -14   1  15      194.53      321.18    159.40 o
 -13   1  15     3634.06     3604.12    619.16 o
 -12   1  15      369.35      180.77     93.42 o
 -11   1  15      886.51      573.10    150.98 o
 -10   1  15       13.72       45.22     37.56 o
  -9   1  15      172.43      192.83     55.19 o
  -8   1  15     7724.80     8261.49    318.92 o
  -7   1  15     6208.22     6053.97    185.37 o
  -6   1  15       94.59      126.80     39.97 o
  -5   1  15      362.81      389.94     73.31 o
  -4   1  15     6274.21     7006.83    173.42 o
  -3   1  15        6.85       67.86     37.55 o
  -2   1  15     3469.29     3376.76    134.57 o
  -1   1  15      720.29      833.60     74.20 o
   0   1  15        3.26      140.58     43.35 o
   1   1  15     7013.68     6601.92    237.09 o
   2   1  15     6281.24     6162.65    309.54 o
   3   1  15       96.96      107.12     65.61 o
   4   1  15      424.64      510.81    138.73 o
   5   1  15     3266.42     3319.07    368.96 o
   6   1  15       61.08      108.37     71.73 o
   7   1  15     2189.55     2501.43    147.85 o
   8   1  15      734.80      774.55    172.62 o
 -13   2  15      161.11      205.36     79.96 o
 -12   2  15      348.46      278.13     88.69 o
 -11   2  15      631.94      463.65    125.30 o
 -10   2  15     1606.17     1741.59    269.68 o
  -9   2  15        0.83       59.06     26.33 o
  -8   2  15       43.33       52.57     27.12 o
  -7   2  15     1071.76     1148.71    107.16 o
  -6   2  15       91.25      148.34     39.16 o
  -5   2  15     3268.15     3294.70    164.11 o
  -4   2  15     2938.71     2864.01    138.85 o
  -3   2  15      563.33      472.45     62.01 o
  -2   2  15       59.37      122.99     35.04 o
  -1   2  15      752.58      946.91    141.29 o
   0   2  15      707.92      677.67    112.31 o
   1   2  15      804.05      777.53     81.80 o
   2   2  15      358.56      459.18    123.06 o
   3   2  15      326.79      597.32    111.40 o
   4   2  15      496.63      571.81    127.01 o
   5   2  15      159.14       93.19     43.11 o
   6   2  15      128.53      155.17     91.61 o
   7   2  15       52.65       29.81     65.54 o
   8   2  15      245.31      352.37    104.18 o
 -13   3  15      582.04      518.12    220.99 o
 -12   3  15       68.41       91.20    160.72 o
 -11   3  15      335.48      199.58    111.82 o
 -10   3  15       40.09       68.55     55.06 o
  -9   3  15       12.35       47.07     23.89 o
  -8   3  15     1601.09     1800.82    169.36 o
  -7   3  15     5708.27     6022.22    335.24 o
  -6   3  15      134.51      109.27     64.57 o
  -5   3  15     4399.84     4346.17    203.77 o
  -4   3  15     2029.17     1926.17    108.15 o
  -3   3  15      350.40      344.89     64.33 o
  -2   3  15     3086.82     3473.27    171.48 o
  -1   3  15      141.27      226.91     54.78 o
   0   3  15       51.04       58.48     46.20 o
   1   3  15      793.70      944.35    100.37 o
   2   3  15     8117.26     7454.81    502.26 o
   3   3  15      129.85      281.75     90.89 o
   4   3  15        9.84      137.84     54.85 o
   5   3  15        2.77       32.92     65.46 o
   6   3  15       67.61       93.62     59.13 o
   7   3  15      968.27     1209.44    167.56 o
 -12   4  15       22.81       67.14    106.27 o
 -11   4  15      801.59      304.00    199.05 o
 -10   4  15     2042.06     1425.09    754.97 o
  -9   4  15        9.70        5.88     42.96 o
  -8   4  15     1788.61     1932.90    523.40 o
  -7   4  15      183.21      128.05     54.54 o
  -6   4  15       24.86       47.81     42.50 o
  -5   4  15     3286.29     2963.30    179.54 o
  -4   4  15      301.69      276.10     75.72 o
  -3   4  15       23.38       78.01     39.32 o
  -2   4  15      359.94      386.49     69.33 o
  -1   4  15     5347.23     5198.37    298.33 o
   0   4  15        5.53       51.24     53.59 o
   1   4  15     2950.72     2691.66    218.42 o
   2   4  15       46.40       38.77     38.83 o
   3   4  15      289.29      580.97    124.14 o
   4   4  15     2173.21     2240.80    331.95 o
   5   4  15      728.72      911.70    292.37 o
   6   4  15      332.20      228.66    155.70 o
   7   4  15      125.92      122.30     68.97 o
 -11   5  15       45.68      229.98    136.67 o
 -10   5  15       10.28      107.85     65.82 o
  -9   5  15      129.22      188.74     86.44 o
  -8   5  15      659.45      269.10    139.57 o
  -7   5  15       40.98       58.16     97.01 o
  -6   5  15      162.22      399.43    218.09 o
  -5   5  15      109.69      238.97    140.10 o
  -4   5  15      395.65      367.72     53.84 o
  -3   5  15      182.83      124.13     37.97 o
  -2   5  15        0.93       43.00     21.62 o
  -1   5  15      762.13      585.44    115.62 o
   0   5  15      655.86      477.22    117.84 o
   1   5  15     1448.15     1312.15    338.34 o
   2   5  15      124.60      163.94     71.46 o
   3   5  15      781.84      574.12    129.09 o
   4   5  15        2.10       79.57     90.67 o
   5   5  15       82.74      163.88     77.85 o
   6   5  15      129.60      168.05     80.66 o
 -10   6  15     1660.59     1195.37    423.48 o
  -9   6  15       14.98      261.44    104.15 o
  -8   6  15       11.86      245.84    166.54 o
  -7   6  15      637.86      642.36    167.86 o
  -6   6  15        6.06       80.10    100.19 o
  -5   6  15     1968.80     2471.37    301.88 o
  -4   6  15     1416.01     1928.14    398.90 o
  -3   6  15       17.98       61.70     55.12 o
  -2   6  15      716.38      706.77    166.20 o
  -1   6  15      924.95      667.52    159.97 o
   0   6  15       55.82       82.56     57.86 o
   1   6  15      832.68      946.37    165.74 o
   2   6  15      108.80       86.48     55.74 o
   3   6  15       48.94       73.44     59.30 o
   4   6  15     1631.13     1484.26    371.01 o
  -7   7  15       33.02      142.75     56.83 o
  -6   7  15      365.24      377.22    122.13 o
  -5   7  15      272.89      204.87    127.15 o
  -4   7  15      177.70      151.47     98.60 o
  -3   7  15       87.55      203.02    121.07 o
  -2   7  15      232.41      254.04    156.23 o
  -1   7  15        1.36       15.86     80.89 o
   0   7  15      613.70      809.43    327.52 o
   1   7  15        0.75       46.26     74.02 o
   2   7  15       51.79       53.48     50.23 o
 -14   0  16      514.60      418.72    262.50 o
 -13   0  16      529.06      348.67    214.12 o
 -12   0  16      204.88      215.71    108.12 o
 -11   0  16      334.96      410.79    189.27 o
 -10   0  16     4329.52     4188.03    464.44 o
  -9   0  16       17.85      144.78    129.00 o
  -8   0  16     3193.22     3030.41    450.18 o
  -7   0  16     1578.88     2087.91    406.30 o
  -6   0  16      496.95      611.50    124.97 o
  -5   0  16    11456.78    10917.31    372.11 o
  -4   0  16     3805.15     3097.51    246.75 o
  -3   0  16      505.14      343.59     95.73 o
  -2   0  16       19.16       76.86     58.93 o
  -1   0  16     7403.16     7451.83    320.62 o
   0   0  16      580.16      693.24    150.22 o
   1   0  16     1001.50     1367.99    219.14 o
   2   0  16       48.29      306.11    149.36 o
   3   0  16       59.71      159.14    103.89 o
   4   0  16     2068.56     2629.45    428.77 o
   5   0  16      343.35      153.32    116.05 o
   6   0  16      414.17      483.49    150.41 o
   7   0  16       27.99      158.87     96.22 o
   8   0  16      323.87      205.40     91.20 o
 -13   1  16       11.07       95.14     55.00 o
 -12   1  16      414.74      168.95     64.68 o
 -11   1  16      153.51      120.62     68.64 o
 -10   1  16        2.30       59.44     57.76 o
  -9   1  16      361.02      273.65     56.89 o
  -8   1  16      447.70      504.96     61.89 o
  -7   1  16      430.27      491.82     68.56 o
  -6   1  16      269.32      296.98     56.96 o
  -5   1  16      343.14      363.53     60.83 o
  -4   1  16      951.48     1017.60     97.37 o
  -3   1  16      133.70      165.48     45.58 o
  -2   1  16     1847.31     1677.95     97.72 o
  -1   1  16      960.84     1008.53     82.45 o
   0   1  16      226.41      134.86     49.20 o
   1   1  16     1009.02      848.08    110.46 o
   2   1  16       25.79      123.24     66.40 o
   3   1  16      325.76      514.51    135.42 o
   4   1  16      137.52      162.55     67.06 o
   5   1  16       19.99       43.96     57.61 o
   6   1  16       58.19       80.58     76.19 o
   7   1  16       90.06       24.44     59.27 o
   8   1  16        5.29       77.80     62.52 o
 -13   2  16      364.92      292.47    150.02 o
 -12   2  16       39.68      114.50     43.78 o
 -11   2  16     1042.56      942.66    386.47 o
 -10   2  16     2813.13     3101.93    224.18 o
  -9   2  16        1.50       56.24     27.37 o
  -8   2  16      727.35      805.47    102.50 o
  -7   2  16      210.64      251.89     61.58 o
  -6   2  16      221.18      209.78     58.60 o
  -5   2  16     5095.73     4995.81    272.19 o
  -4   2  16      954.30     1114.18    124.82 o
  -3   2  16       15.21       44.33     35.69 o
  -2   2  16     2036.19     1806.38    172.18 o
  -1   2  16      569.78      559.74     81.58 o
   0   2  16      820.29      782.82     98.03 o
   1   2  16     2931.89     2958.61    260.21 o
   2   2  16      329.71      327.84    189.93 o
   3   2  16        2.44      145.74    127.15 o
   4   2  16     2172.28     2340.71    406.30 o
   5   2  16     1028.34      958.35    373.26 o
   6   2  16       72.67      132.23     67.73 o
   7   2  16        3.57      229.98    112.61 o
 -13   3  16     1999.42     2605.13    234.74 o
 -12   3  16       88.46      176.85    145.13 o
 -11   3  16      800.69      939.45     93.05 o
 -10   3  16       18.58      144.14    127.28 o
  -9   3  16      347.47      251.31     85.06 o
  -8   3  16     1260.04     1404.82    253.30 o
  -7   3  16     3661.03     3717.03    295.86 o
  -6   3  16       48.87      121.81     37.62 o
  -5   3  16      115.37      129.50     57.52 o
  -4   3  16      778.25      834.21     80.97 o
  -3   3  16      144.17      189.29     48.64 o
  -2   3  16     2971.03     2823.76    219.01 o
  -1   3  16       26.45      142.89     55.88 o
   0   3  16        5.03       55.70     38.95 o
   1   3  16     2247.64     2274.29    199.19 o
   2   3  16     2214.57     2193.79    306.11 o
   3   3  16      286.17      385.76    135.15 o
   4   3  16     1072.38     1285.64    149.56 o
   5   3  16       27.49      147.10     84.06 o
   6   3  16      138.92      217.53     89.32 o
   7   3  16      864.56      998.74    264.61 o
 -12   4  16      179.03       53.93    109.44 o
 -11   4  16      513.65      237.12    148.30 o
 -10   4  16      281.96      184.51     80.10 o
  -9   4  16       14.60      122.92     95.43 o
  -8   4  16      130.88       79.16     77.86 o
  -7   4  16        3.67       25.28     29.18 o
  -6   4  16      407.91      384.12     64.57 o
  -5   4  16     1451.23     1621.05    153.73 o
  -4   4  16      584.25      568.08    104.28 o
  -3   4  16      463.99      435.02     71.23 o
  -2   4  16      728.41      818.43    131.22 o
  -1   4  16       73.19       93.54    101.64 o
   0   4  16       48.47      148.53     59.57 o
   1   4  16      139.43      159.27     48.79 o
   2   4  16      251.68      207.43     94.11 o
   3   4  16      364.66      401.84    136.53 o
   4   4  16     1091.84      718.11    249.81 o
   5   4  16      826.99      705.99    186.45 o
   6   4  16        0.44      178.83     73.25 o
 -11   5  16      787.56     1210.97    190.06 o
 -10   5  16        7.46       75.07     82.74 o
  -9   5  16        1.65      102.30    110.50 o
  -8   5  16     2144.35     2574.73    218.09 o
  -7   5  16     2373.98     1663.00    618.04 o
  -6   5  16      475.36      607.47    157.55 o
  -5   5  16       25.74      157.81    142.75 o
  -4   5  16     1061.84      988.58    107.80 o
  -3   5  16       44.96       76.89     40.88 o
  -2   5  16     2273.55     2403.85    331.05 o
  -1   5  16      449.80      350.07    122.79 o
   0   5  16      160.03      176.71     87.20 o
   1   5  16      594.64      470.90    122.63 o
   2   5  16      728.40      826.74    162.57 o
   3   5  16      181.32      137.05     72.42 o
   4   5  16      310.72      227.22     97.78 o
   5   5  16       32.33      112.45     60.40 o
  -8   6  16        3.10       57.89     94.64 o
  -7   6  16      218.94       50.23     94.37 o
  -6   6  16      920.67      747.31    264.87 o
  -5   6  16      170.67      204.60    145.65 o
  -4   6  16      522.11      921.77    197.99 o
  -3   6  16      682.41      544.02    191.12 o
  -2   6  16      436.98      339.95     92.83 o
  -1   6  16        0.36       67.08     33.02 o
   0   6  16       42.31      127.11     49.60 o
   1   6  16        3.49       23.54     42.69 o
   2   6  16      136.30       84.38    105.61 o
   3   6  16      551.30      372.46    112.61 o
  -6   7  16       10.90      148.03    101.24 o
  -5   7  16        2.47       46.52     84.59 o
  -4   7  16      144.16      151.21    104.68 o
  -3   7  16      297.62      528.96    232.62 o
  -2   7  16     1478.81     1206.47    556.18 o
  -1   7  16      386.22      200.11     97.81 o
   0   7  16        9.98       84.59     60.80 o
 -13   1  17      340.50      141.49     78.17 o
 -12   1  17      519.55      499.40    179.61 o
 -11   1  17     3413.10     3073.54    316.52 o
 -10   1  17      220.48      203.45     60.18 o
  -9   1  17        6.59       72.79     38.50 o
  -8   1  17     2112.83     2402.22    205.42 o
  -7   1  17     3996.86     4405.12    266.64 o
  -6   1  17     3110.88     2988.69    287.46 o
  -5   1  17      392.14      254.02     44.88 o
  -4   1  17      474.08      434.68     84.67 o
  -3   1  17     1671.05     1502.58    108.34 o
  -2   1  17    10000.83     9524.31    494.61 o
  -1   1  17      119.40      150.98     50.41 o
   0   1  17      294.22      342.52     87.06 o
   1   1  17     1197.56     1041.66    175.13 o
   2   1  17      627.02      646.53    127.43 o
   3   1  17     2876.84     2650.09    303.83 o
   4   1  17     2222.21     2366.09    270.35 o
   5   1  17       22.90      107.14     75.36 o
   6   1  17      248.88      188.28    125.39 o
   7   1  17     1454.82     1629.56    240.29 o
 -13   2  17      198.74      124.63     60.32 o
 -12   2  17      312.11      295.09    105.41 o
 -11   2  17       96.13      177.82     73.09 o
 -10   2  17      631.85      618.12     90.87 o
  -9   2  17       77.81      119.45     87.11 o
  -8   2  17      745.99      889.70    108.36 o
  -7   2  17     1089.95      851.72     97.30 o
  -6   2  17     1388.63     1109.23    152.33 o
  -5   2  17      975.58     1023.90    128.81 o
  -4   2  17       82.71       81.39     37.70 o
  -3   2  17      127.35      242.65     72.62 o
  -2   2  17       68.18      128.95     53.41 o
  -1   2  17      333.60      347.87    113.40 o
   0   2  17       91.63      153.00     80.70 o
   1   2  17      849.38      917.99    115.85 o
   2   2  17      244.20      195.75     83.03 o
   3   2  17        1.91      213.55    109.69 o
   4   2  17      414.66      649.56    212.67 o
   5   2  17       10.86       56.43     48.01 o
   6   2  17      331.64      576.13    149.07 o
   7   2  17       47.73       97.84     60.88 o
 -12   3  17       76.02      184.51     99.66 o
 -11   3  17     1065.12      656.37    320.39 o
 -10   3  17       70.47      126.90     50.49 o
  -9   3  17        2.59       79.75     60.66 o
  -8   3  17     2660.68     2631.85    297.72 o
  -7   3  17      823.61      699.09    138.52 o
  -6   3  17      553.15      389.84     80.95 o
  -5   3  17     2245.82     2306.06    157.33 o
  -4   3  17      365.36      358.18     79.30 o
  -3   3  17     1834.93     1850.24    159.62 o
  -2   3  17     3829.29     3916.25    220.72 o
  -1   3  17      368.26      484.02     86.99 o
   0   3  17       38.35       86.63     48.72 o
   1   3  17     2103.66     1961.93    395.47 o
   2   3  17       11.28       12.90     46.40 o
   3   3  17       91.86      262.43     95.72 o
   4   3  17      796.16     1196.65    272.67 o
   5   3  17        5.86      244.26    104.43 o
   6   3  17      338.15      164.18     79.39 o
 -11   4  17       64.10       51.81    125.83 o
 -10   4  17     1191.61     1423.77    465.25 o
  -9   4  17      827.85      754.97    154.64 o
  -8   4  17     1336.64     1528.71    272.54 o
  -7   4  17      349.03      252.32     85.29 o
  -6   4  17      397.74      306.36     64.12 o
  -5   4  17     2268.33     2454.89    247.09 o
  -4   4  17      210.42      192.81     40.13 o
  -3   4  17     2080.67     2052.16    226.54 o
  -2   4  17       93.46       83.22     56.96 o
  -1   4  17     1715.72     1600.20    183.30 o
   0   4  17     1287.86     1177.28    221.65 o
   1   4  17      296.88      256.15     86.98 o
   2   4  17      145.30      183.64     81.85 o
   3   4  17      116.76      308.68    100.45 o
   4   4  17      970.48      813.93    185.07 o
   5   4  17      183.25      171.18     67.26 o
 -10   5  17      117.53      187.95    134.55 o
  -9   5  17      350.38      243.73    145.39 o
  -8   5  17      224.63       92.26     98.87 o
  -7   5  17      364.04      135.87     76.66 o
  -6   5  17       17.07       30.14     99.13 o
  -5   5  17      284.80      208.04    159.14 o
  -4   5  17        2.29       45.50    121.33 o
  -3   5  17      102.71      132.87     56.32 o
  -2   5  17      525.07      420.50    146.08 o
  -1   5  17      296.17      365.60    132.17 o
   0   5  17      685.32      544.42    113.21 o
   1   5  17       13.65      108.06     66.18 o
   2   5  17       58.63      124.65     55.97 o
   3   5  17       42.93      178.49     79.22 o
   4   5  17        0.96       64.14     89.22 o
  -8   6  17      641.53      205.66    110.76 o
  -7   6  17      112.28       55.51     96.22 o
  -6   6  17       99.10      235.80    143.54 o
  -5   6  17     2756.75     3094.17    480.32 o
  -4   6  17       34.61      185.84    142.48 o
  -3   6  17      886.88      757.88    320.92 o
  -2   6  17       38.46      316.69    181.08 o
  -1   6  17      402.47      317.64    143.41 o
   0   6  17      931.23     1250.59    243.73 o
   1   6  17     1786.63     1268.27    376.77 o
   2   6  17       57.54       43.65     42.00 o
  -4   7  17      316.55      414.49    133.49 o
  -3   7  17      160.82      143.01     92.52 o
  -2   7  17      110.28       56.31     89.08 o
 -13   0  18      148.60      106.27    104.68 o
 -12   0  18      184.20      469.48    239.50 o
 -11   0  18      981.97     1194.84    169.97 o
 -10   0  18      500.51      340.21    218.88 o
  -9   0  18     2534.77     2024.36    627.03 o
  -8   0  18     2439.21     1700.30    368.76 o
  -7   0  18       10.65       60.46     36.48 o
  -6   0  18       66.37      110.86     76.53 o
  -5   0  18     5817.84     5676.35    326.37 o
  -4   0  18      170.59      244.67     71.26 o
  -3   0  18     3579.45     3391.98    270.95 o
  -2   0  18      481.82      584.73    145.39 o
  -1   0  18        8.87       48.90     44.67 o
   0   0  18     3214.98     2910.18    431.41 o
   1   0  18     5373.83     5498.66   1289.74 o
   2   0  18      124.29      156.49    103.09 o
   3   0  18      777.20      604.56    269.10 o
   4   0  18     1083.68      988.92    155.96 o
   5   0  18      110.03       72.17     89.35 o
   6   0  18     1697.50     1427.20    587.38 o
 -13   1  18       52.76      103.12     90.01 o
 -12   1  18        2.24       82.14     93.45 o
 -11   1  18       90.59      251.31     93.16 o
 -10   1  18      368.22      155.78    141.69 o
  -9   1  18       90.27       68.44     57.33 o
  -8   1  18      100.90      104.66     45.80 o
  -7   1  18      211.11       99.48     41.97 o
  -6   1  18     1901.06     1726.17    173.64 o
  -5   1  18       16.44      127.73     35.30 o
  -4   1  18        2.56       12.59     40.25 o
  -3   1  18      253.88      259.98     64.12 o
  -2   1  18     2434.33     2216.36    179.98 o
  -1   1  18      167.84      192.94    104.30 o
   0   1  18        2.46        2.62     63.31 o
   1   1  18      375.82      263.26     89.52 o
   2   1  18       20.23       47.55     56.09 o
   3   1  18      190.54      329.17    123.27 o
   4   1  18        3.49      135.39     69.33 o
   5   1  18       66.92      179.96     86.04 o
   6   1  18       42.70      101.13     90.73 o
 -12   2  18       48.05       78.77     45.27 o
 -11   2  18      595.00      554.63    316.69 o
 -10   2  18      361.23      418.97     79.90 o
  -9   2  18     1037.78      642.44    143.23 o
  -8   2  18     2240.89     2076.49    229.40 o
  -7   2  18       50.32       97.61     76.90 o
  -6   2  18      534.55      496.00    123.08 o
  -5   2  18     4868.82     5105.63    316.01 o
  -4   2  18      575.94      483.62     88.24 o
  -3   2  18      562.85      616.26    120.39 o
  -2   2  18      504.21      427.03    121.84 o
  -1   2  18       79.98      154.16     60.05 o
   0   2  18     4260.65     4505.76    433.19 o
   1   2  18     1257.50     1650.81    249.39 o
   2   2  18      156.02      260.10    116.17 o
   3   2  18       35.60      110.16     76.53 o
   4   2  18      702.54      582.30    124.08 o
   5   2  18        0.90       45.25     43.95 o
   6   2  18      656.63      943.81    199.98 o
 -12   3  18      496.23      168.39    139.84 o
 -11   3  18     1538.21     1284.98    529.75 o
 -10   3  18       11.06      124.09     56.57 o
  -9   3  18       98.90       98.03    134.02 o
  -8   3  18      587.82      914.93    108.72 o
  -7   3  18       26.89       71.99     59.54 o
  -6   3  18     3163.08     3464.86    376.38 o
  -5   3  18     1432.08     1280.02    145.22 o
  -4   3  18      338.61      268.69     61.86 o
  -3   3  18      312.87      264.30     72.49 o
  -2   3  18     1269.69     1423.96    149.71 o
  -1   3  18       17.53       71.03     33.56 o
   0   3  18     1315.11      972.19    195.85 o
   1   3  18      220.26      331.42    106.80 o
   2   3  18       69.39      120.64    114.07 o
   3   3  18     1805.76     2047.70    268.77 o
   4   3  18      454.42      487.74    169.02 o
   5   3  18       98.10      268.05    127.94 o
 -11   4  18       32.38      177.90    138.25 o
 -10   4  18       91.35      116.58    106.27 o
  -9   4  18      159.33      406.83    222.05 o
  -8   4  18      172.71      302.68    147.24 o
  -7   4  18      149.84      137.72     54.63 o
  -6   4  18      443.27      319.28    104.22 o
  -5   4  18      432.82      257.63     76.25 o
  -4   4  18       60.07       76.92     43.09 o
  -3   4  18      283.57      260.75     89.60 o
  -2   4  18       18.61       50.02     49.21 o
  -1   4  18       30.38      135.20     55.99 o
   0   4  18      842.38      935.70    128.68 o
   1   4  18      539.53      541.82    112.30 o
   2   4  18      168.13      264.60    103.12 o
   3   4  18       95.46      163.38     70.17 o
   4   4  18      122.19      400.22    146.18 o
  -9   5  18      145.24      301.09    116.05 o
  -8   5  18      627.63      682.28    204.87 o
  -7   5  18      144.56      171.30    108.12 o
  -6   5  18      990.37      655.58    341.27 o
  -5   5  18     1436.90     1969.38    210.68 o
  -4   5  18        4.22       83.83     67.01 o
  -3   5  18      676.33      670.66    129.55 o
  -2   5  18     1898.30     2163.12    180.63 o
  -1   5  18       36.76       58.56     57.89 o
   0   5  18     1235.42      866.13    145.58 o
   1   5  18      348.14      220.50     94.30 o
   2   5  18       51.91       51.86     89.61 o
   3   5  18     1253.22     1365.15    228.39 o
  -7   6  18      109.52      224.96    152.53 o
  -6   6  18       60.71      296.33    145.39 o
  -5   6  18        6.41      194.03    155.44 o
  -4   6  18        0.66       78.51     52.87 o
  -3   6  18      152.49      109.17    106.27 o
  -2   6  18      140.45      181.08    149.36 o
  -1   6  18      330.25      425.07    132.44 o
   0   6  18        5.42      168.39    138.25 o
   1   6  18        0.64       60.36     54.72 o
 -12   1  19     1178.42     1065.73    107.04 o
 -11   1  19     2687.86     3090.21    383.57 o
 -10   1  19      506.20      388.18    101.64 o
  -9   1  19       63.63      119.36     55.30 o
  -8   1  19      889.53      761.58    166.19 o
  -7   1  19       16.40      132.47     40.35 o
  -6   1  19     4219.75     4088.42    567.04 o
  -5   1  19     2249.36     1800.60    206.81 o
  -4   1  19      125.34      104.78     43.47 o
  -3   1  19     1221.28     1170.75    168.86 o
  -2   1  19     5502.12     5395.06    755.97 o
  -1   1  19       15.03       10.84     69.79 o
   0   1  19     1346.72     1644.59    209.76 o
   1   1  19      383.68      462.79    158.42 o
   2   1  19       13.77      161.57     95.71 o
   3   1  19     2658.87     2556.21    184.90 o
   4   1  19     1769.05     1677.87    323.43 o
   5   1  19        1.41       62.52     78.78 o
 -12   2  19      527.55      370.35    141.16 o
 -11   2  19        1.98       46.59     45.73 o
 -10   2  19      302.04      268.34     73.54 o
  -9   2  19     1037.30      837.17    251.55 o
  -8   2  19      647.80      662.05    109.07 o
  -7   2  19       36.09       69.88     49.43 o
  -6   2  19        0.60       72.78     34.66 o
  -5   2  19      908.67      882.44    132.44 o
  -4   2  19      202.39      212.72     78.71 o
  -3   2  19     1075.64      918.21    136.94 o
  -2   2  19       63.01      164.48     57.56 o
  -1   2  19      267.52      396.49     96.58 o
   0   2  19      873.21      918.89    136.38 o
   1   2  19     1062.16     1250.48    185.12 o
   2   2  19       60.66      230.11    124.44 o
   3   2  19       61.44      149.49     65.69 o
   4   2  19        9.19       87.81     56.43 o
   5   2  19        1.32       51.56     64.82 o
 -11   3  19      593.88      232.89    219.41 o
 -10   3  19        0.03      155.17    140.90 o
  -9   3  19        0.31       46.79     36.88 o
  -8   3  19      786.92      876.24    209.10 o
  -7   3  19        0.42       73.82     67.28 o
  -6   3  19     1971.80     1765.88    240.50 o
  -5   3  19      905.27      717.54    128.81 o
  -4   3  19      125.77      111.60     38.99 o
  -3   3  19     1139.03      961.99    159.50 o
  -2   3  19     1145.86     1279.29    246.08 o
  -1   3  19       78.87       53.87     32.65 o
   0   3  19      579.77      583.22    171.20 o
   1   3  19      115.14       91.83     65.04 o
   2   3  19      462.46      381.19     89.34 o
   3   3  19     1496.87     1666.62    311.56 o
   4   3  19      104.51      164.93     67.22 o
 -10   4  19      126.75      172.09     99.66 o
  -9   4  19     1366.90     1088.84    482.17 o
  -8   4  19     1261.60     1448.61    295.54 o
  -7   4  19      312.98      433.53    158.61 o
  -6   4  19        1.52       72.61     40.91 o
  -5   4  19     2469.34     2584.86    204.64 o
  -4   4  19       49.52      203.30     75.11 o
  -3   4  19     1705.36     1964.66    168.39 o
  -2   4  19      509.04      364.62    151.56 o
  -1   4  19        7.11       80.95     46.55 o
   0   4  19      778.86      865.34    190.33 o
   1   4  19     1317.07     1353.54    166.09 o
   2   4  19       93.64       30.06     56.65 o
   3   4  19       33.35      142.42     85.65 o
  -9   5  19       83.79      352.11    132.70 o
  -8   5  19       19.95      176.58    105.74 o
  -7   5  19      408.34      289.72    160.19 o
  -6   5  19       55.52       55.51     92.79 o
  -5   5  19      367.99      566.49    152.79 o
  -4   5  19      304.33      283.64    168.65 o
  -3   5  19      128.11       98.80    185.84 o
  -2   5  19       88.98      109.64     89.75 o
  -1   5  19        1.62       38.46     65.69 o
   0   5  19       16.60       47.76     47.58 o
   1   5  19       55.31      144.25     71.68 o
   2   5  19       22.59       70.24     58.86 o
  -6   6  19      115.45      127.41     86.44 o
  -5   6  19     1124.47      852.52    168.92 o
  -4   6  19       48.96      174.47    102.04 o
  -3   6  19      538.50      864.41    166.27 o
  -2   6  19      112.79       80.63    103.89 o
  -1   6  19       86.68       66.35     97.28 o
 -12   0  20     1132.05     1490.65    181.08 o
 -11   0  20        1.36      111.29    120.01 o
 -10   0  20       35.03       72.43    103.36 o
  -9   0  20     7480.11     8115.15   2994.77 o
  -8   0  20     1017.78     1016.94    191.92 o
  -7   0  20      898.49      790.39    277.03 o
  -6   0  20       10.59      -22.47     65.82 o
  -5   0  20     1248.60     1393.37    240.29 o
  -4   0  20      763.37      822.12    283.91 o
  -3   0  20     1349.69     1258.02    357.40 o
  -2   0  20      323.07      244.78    111.82 o
  -1   0  20      128.72      137.72    122.39 o
   0   0  20     2954.79     3363.01    422.16 o
   1   0  20     1247.85      953.76    284.96 o
   2   0  20      406.47      476.62    215.18 o
   3   0  20       73.12       71.37    102.04 o
   4   0  20      355.56      343.91    111.03 o
 -12   1  20      249.91      283.07    114.99 o
 -11   1  20      157.26      155.17     98.07 o
 -10   1  20        4.66       47.35     55.91 o
  -9   1  20      172.01       82.01     96.75 o
  -8   1  20      774.97      905.35    160.46 o
  -7   1  20      196.32      144.43     64.71 o
  -6   1  20       62.68      105.51     40.64 o
  -5   1  20       98.09      119.54     39.02 o
  -4   1  20      142.57      230.58     74.06 o
  -3   1  20       18.60       29.41     74.02 o
  -2   1  20      131.48      251.94    101.38 o
  -1   1  20      102.64       78.55    118.03 o
   0   1  20      691.39      741.70    142.81 o
   1   1  20      211.57      136.24     86.07 o
   2   1  20        2.84      120.94     78.88 o
   3   1  20       92.98       96.36    138.39 o
   4   1  20      186.60      186.16    103.49 o
 -11   2  20      211.56      206.47     71.06 o
 -10   2  20       74.21      115.86     81.68 o
  -9   2  20     3635.34     3986.93    278.62 o
  -8   2  20      881.72     1115.65    104.70 o
  -7   2  20      146.62      148.84     48.21 o
  -6   2  20      468.88      308.18     94.14 o
  -5   2  20     1614.76     1801.29    184.88 o
  -4   2  20      168.45      164.39     47.79 o
  -3   2  20     4443.16     4220.99    402.21 o
  -2   2  20       60.18       28.28     52.34 o
  -1   2  20      168.16      188.68     92.30 o
   0   2  20     1388.00     1706.09    157.39 o
   1   2  20     1152.57      960.70    123.03 o
   2   2  20      195.29      257.53    104.86 o
   3   2  20        3.28      162.50     64.62 o
   4   2  20      122.22      115.08     82.45 o
 -11   3  20      478.52      408.94    215.97 o
 -10   3  20     1230.61     1143.56    161.52 o
  -9   3  20      183.25      336.78    173.41 o
  -8   3  20      374.52      397.81    116.84 o
  -7   3  20       68.48       97.98     65.56 o
  -6   3  20     2923.96     3458.78    467.76 o
  -5   3  20      155.72      163.00     49.70 o
  -4   3  20      538.39      498.13    112.58 o
  -3   3  20      126.31      111.18     45.34 o
  -2   3  20     1054.08      645.68    102.11 o
  -1   3  20      378.24      416.60    111.88 o
   0   3  20      696.81      725.10    221.94 o
   1   3  20       22.01       43.70     70.05 o
   2   3  20        1.48       86.69     50.01 o
   3   3  20      369.26      363.40     85.89 o
  -9   4  20      635.88      694.97    159.14 o
  -8   4  20      333.20      184.51    173.68 o
  -7   4  20      135.46      227.60    168.39 o
  -6   4  20      296.56      463.13    144.07 o
  -5   4  20      251.46      192.56     79.39 o
  -4   4  20      621.40      837.66    150.28 o
  -3   4  20      377.41      535.42    132.97 o
  -2   4  20      183.87      204.74     73.58 o
  -1   4  20      177.17      209.57     98.33 o
   0   4  20     1266.55     1033.52    205.77 o
   1   4  20      548.79      621.70    111.23 o
   2   4  20       53.49       60.94     54.79 o
  -7   5  20       83.91      108.91    113.14 o
  -6   5  20     2327.80     3146.77    266.20 o
  -5   5  20      163.56      262.76    167.60 o
  -4   5  20      461.04      681.22    189.54 o
  -3   5  20      841.64      875.51    224.17 o
  -2   5  20      461.66      458.36    131.51 o
  -1   5  20      319.60      278.72    118.47 o
   0   5  20      814.71      624.85    163.10 o
 -11   1  21      639.14      760.44    105.31 o
 -10   1  21      526.03      664.91    229.19 o
  -9   1  21     1026.09     1246.17    365.72 o
  -8   1  21      637.99      692.92     96.24 o
  -7   1  21     1201.75     1519.36    157.89 o
  -6   1  21     4906.66     5466.85    264.85 o
  -5   1  21       59.94       82.22     59.82 o
  -4   1  21     1601.73     1472.63    294.46 o
  -3   1  21      413.82      311.27    110.30 o
  -2   1  21      217.36      359.53    159.93 o
  -1   1  21     1000.88     1486.62    186.38 o
   0   1  21     1996.82     2208.82    184.80 o
   1   1  21       35.65      102.69     73.06 o
   2   1  21        3.04       25.95     56.40 o
   3   1  21      486.51      672.03    206.08 o
 -11   2  21       74.58      256.94    142.75 o
 -10   2  21       85.31      189.02     75.96 o
  -9   2  21      875.03      831.62    187.22 o
  -8   2  21      504.52      584.20     91.82 o
  -7   2  21      266.02      289.20     86.31 o
  -6   2  21        2.30       43.97     31.67 o
  -5   2  21      682.07      516.36    116.12 o
  -4   2  21      859.41      897.47    178.71 o
  -3   2  21     1135.52     1343.74    179.93 o
  -2   2  21       89.40      108.14     61.57 o
  -1   2  21       11.73      102.11    149.62 o
   0   2  21      446.27      462.69     91.76 o
   1   2  21       16.50      144.48     95.56 o
   2   2  21      637.17      554.83    153.53 o
   3   2  21        5.49       47.85     87.50 o
 -10   3  21      903.80     1009.01    193.50 o
  -9   3  21       14.25       84.33    105.21 o
  -8   3  21      121.23      203.02    126.89 o
  -7   3  21       36.83      -15.88     48.90 o
  -6   3  21      860.17      835.70    179.26 o
  -5   3  21      190.02      131.19     61.38 o
  -4   3  21       18.67       44.70     61.54 o
  -3   3  21      108.68       17.57     46.93 o
  -2   3  21       92.80      172.24     89.88 o
  -1   3  21      675.71      515.54    145.35 o
   0   3  21      700.61      541.58    154.95 o
   1   3  21      166.42      165.44     62.29 o
   2   3  21      205.07      227.11     93.96 o
  -8   4  21      344.19      368.76    179.23 o
  -7   4  21      670.63      572.84    151.73 o
  -6   4  21       26.05      128.47    132.97 o
  -5   4  21      437.11      368.50    217.56 o
  -4   4  21       95.42      160.01    139.05 o
  -3   4  21     1758.23     1845.21    308.10 o
  -2   4  21       69.36      112.17     69.32 o
  -1   4  21      139.59      247.54     82.87 o
   0   4  21      423.28      318.82    107.81 o
   1   4  21      194.10      152.26     65.03 o
  -5   5  21       80.39       88.03    104.15 o
  -4   5  21      201.80       75.60    109.17 o
  -3   5  21        9.76      200.90     95.16 o
  -2   5  21       66.90      218.35     88.29 o
  -9   0  22     1861.01      952.17    558.30 o
  -8   0  22      433.13      545.35    136.67 o
  -7   0  22     1693.14     2049.74    194.29 o
  -6   0  22      188.38      234.47    197.99 o
  -5   0  22       61.66      136.93     60.27 o
  -4   0  22     2013.25     4101.06    489.57 o
  -3   0  22     3671.53     4310.69   1601.41 o
  -2   0  22      686.26      421.90    159.14 o
  -1   0  22      243.13      381.98    116.84 o
   0   0  22      416.78      207.25    154.64 o
   1   0  22       30.16      248.22    168.65 o
   2   0  22     3450.64     4504.98    254.83 o
 -10   1  22      113.42      189.18    105.87 o
  -9   1  22        2.33      110.18     71.73 o
  -8   1  22      172.90       96.54     56.96 o
  -7   1  22       66.59      295.33     93.37 o
  -6   1  22      333.63      441.71    118.48 o
  -5   1  22       98.45       99.69     58.49 o
  -4   1  22      118.51      225.45     79.94 o
  -3   1  22       33.11       26.76     66.88 o
  -2   1  22      152.30       94.84     58.19 o
  -1   1  22       58.43       38.33    102.30 o
   0   1  22       24.17      104.43     66.40 o
   1   1  22       44.78      139.16     62.78 o
   2   1  22       59.69       87.15     72.05 o
 -10   2  22        1.03      172.88    137.99 o
  -9   2  22     1154.66     1455.03    414.76 o
  -8   2  22       49.14       75.41     43.48 o
  -7   2  22     2134.12     1451.61    437.75 o
  -6   2  22       48.46      167.07     82.27 o
  -5   2  22      312.62      358.23    103.10 o
  -4   2  22     2567.47     2259.55    129.17 o
  -3   2  22     2060.90     1950.60    259.21 o
  -2   2  22        3.28       98.08     61.07 o
  -1   2  22      141.67      355.30    141.91 o
   0   2  22      445.88      440.52    184.91 o
   1   2  22        8.73       99.52     77.98 o
  -9   3  22       94.22      200.64    143.28 o
  -8   3  22     1565.25     1833.50    223.90 o
  -7   3  22        7.78       97.31     51.81 o
  -6   3  22      634.52      707.28    191.52 o
  -5   3  22       86.04       76.03     91.33 o
  -4   3  22     1957.41     1659.26    247.98 o
  -3   3  22      375.45      421.59    181.75 o
  -2   3  22      358.98      396.82    141.16 o
  -1   3  22      242.95      258.04     78.76 o
   0   3  22      470.36      572.94     86.27 o
  -7   4  22      611.47      352.64    141.95 o
  -6   4  22        0.79      131.64    135.61 o
  -5   4  22       45.34       37.80     98.07 o
  -4   4  22      209.64      168.12     94.37 o
  -3   4  22      817.40      742.17    145.35 o
  -2   4  22        1.81       34.18     59.55 o
  -1   4  22       28.71       43.85     55.32 o
  -9   1  23      255.00      141.16     90.41 o
  -8   1  23      345.56      241.50     99.22 o
  -7   1  23      367.31      429.41    266.86 o
  -6   1  23     1124.52     1030.37    396.92 o
  -5   1  23      219.87      139.34     78.59 o
  -4   1  23     1727.25     1757.91    312.59 o
  -3   1  23        9.06      172.04     88.78 o
  -2   1  23       11.18       68.51     59.44 o
  -1   1  23     1947.66     1849.80    499.22 o
   0   1  23      456.20      342.95    167.71 o
  -8   2  23      230.49      127.88     60.39 o
  -7   2  23      724.27      742.84    110.00 o
  -6   2  23        6.28       59.49     55.75 o
  -5   2  23       20.98       39.84    110.63 o
  -4   2  23      330.18      287.04    130.55 o
  -3   2  23      404.65      364.53    137.25 o
  -2   2  23      502.00      660.81    133.20 o
  -1   2  23      491.47      574.90    101.88 o
   0   2  23        3.66      170.29     88.00 o
  -7   3  23      380.74      254.57    115.78 o
  -6   3  23      579.69      526.84    134.29 o
  -5   3  23      205.62      216.83    109.70 o
  -4   3  23      325.93      575.41    115.12 o
  -3   3  23       53.51       84.05     92.26 o
  -2   3  23       20.69       63.47     64.55 o
  -8   0  24      938.19      800.44    140.90 o
  -7   0  24     3490.77     3473.24    332.28 o
  -6   0  24       39.37      -15.86     78.25 o
  -5   0  24      164.30      231.57    141.95 o
  -4   0  24     1699.33      998.96    527.63 o
  -3   0  24     1123.53     1335.74    165.48 o
  -2   0  24      894.02      819.47    290.78 o
  -1   0  24      616.02      456.79    232.10 o
  -7   1  24       35.29       99.22     72.95 o
  -6   1  24      242.45      195.70     73.90 o
  -5   1  24        2.66      111.27     65.95 o
  -4   1  24       71.01      144.52     82.34 o
  -3   1  24        7.35       94.59     62.55 o
  -2   1  24        0.56       88.40     48.90 o
  -6   2  24        3.76      119.28     87.10 o
  -5   2  24       15.79       80.50     53.00 o
  -4   2  24      639.33      419.31    103.28 o
  -3   2  24      544.57      464.77    135.08 o
 
